# Supplementary material for: The Evolution of Fungal Metabolic Pathways
Source: PLoS Genet. 2014 Dec 4;10(12):e1004816. doi: 10.1371/journal.pgen.1004816 (PMC4256263; doi:10.1371/journal.pgen.1004816)
Supplement: Table S1 — List of genomes used. (XLSX) [file pgen.1004816.s005.xlsx]

## Sheet: Table S1
Table S1 List of genomes used.
genome_code	Genus species (strain)	No. proteins	No. ECgenes	No. ECgenes to pass reconciliation	Pct. ECgenes (of No. proteins)	No. clustered	Pct. Clustered (of No. ECgenes)	No. clusters	No. transferred	Pct. transferred (of No. ECgenes passed rec)	No. duplicated	Pct. duplicated (of No. ECgenes passed rec)	taxonomy
Amac	Allomyces macrogynus	17600	1795	1245	0.101989	51	0.0284123	24	4	0.00321285	1183	0.950201	Fungi; Blastocladiomycota; Blastocladiomycetes; Blastocladiales; Blastocladiaceae; Allomyces
Catan1	Catenaria anguillulae PL171	14188	986	680	0.0694953	24	0.0243408	12	3	0.00441176	454	0.667647	Fungi; Blastocladiomycota; Blastocladiomycetes; Blastocladiales; Catenariaceae; Catenaria
Bden	Batrachochytrium dendrobatidis	8819	850	572	0.0963828	15	0.0176471	7	0	0	334	0.583916	Fungi; Chytridiomycota; Chytridiomycetes; Rhizophydiales; Rhizophydiales incertae sedis; Batrachochytrium
Spun	Spizellomyces punctatus	8804	1014	676	0.115175	17	0.0167653	8	1	0.00147929	368	0.544379	Fungi; Chytridiomycota; Chytridiomycetes; Spizellomycetales; Spizellomycetaceae; Spizellomyces
Ganpr1	Gonapodya prolifera	13902	1281	830	0.092145	30	0.0234192	15	3	0.00361446	568	0.684337	Fungi; Chytridiomycota; Monoblepharidomycetes; Monoblepharidales; Gonapodyaceae; Gonapodya
Aciri1iso	Acidomyces richmondensis	11202	1334	833	0.119086	36	0.0269865	17	18	0.0216086	745	0.894358	Fungi; Dikarya; Ascomycota; saccharomyceta; Pezizomycotina; leotiomyceta; dothideomyceta; Dothideomycetes; Dothideomycetes incertae sedis; Acidomyces
Cerzm1	Cercospora zeae-maydis	12020	1464	910	0.121797	68	0.0464481	29	25	0.0274725	823	0.904396	Fungi; Dikarya; Ascomycota; saccharomyceta; Pezizomycotina; leotiomyceta; dothideomyceta; Dothideomycetes; Dothideomycetidae; Capnodiales; Mycosphaerellaceae; mitosporic Mycosphaerellaceae; Cercospora
Clafu1	Cladosporium fulvum	14127	1499	897	0.106109	55	0.0366911	25	29	0.03233	810	0.90301	Fungi; Dikarya; Ascomycota; saccharomyceta; Pezizomycotina; leotiomyceta; dothideomyceta; Dothideomycetes; Dothideomycetidae; Capnodiales; Mycosphaerellaceae; mitosporic Mycosphaerellaceae; Passalora
Mfij	Mycosphaerella fijiensis	10313	1328	801	0.12877	54	0.0406627	26	16	0.019975	716	0.893883	Fungi; Dikarya; Ascomycota; saccharomyceta; Pezizomycotina; leotiomyceta; dothideomyceta; Dothideomycetes; Dothideomycetidae; Capnodiales; Mycosphaerellaceae; mitosporic Mycosphaerellaceae; Pseudocercospora
Sepmu1	Septoria musiva SO2202	10233	1316	811	0.128604	37	0.0281155	18	17	0.0209618	734	0.905055	Fungi; Dikarya; Ascomycota; saccharomyceta; Pezizomycotina; leotiomyceta; dothideomyceta; Dothideomycetes; Dothideomycetidae; Capnodiales; Mycosphaerellaceae; Mycosphaerella
Dotse1	Dothistroma septosporum NZE10	12580	1437	870	0.114229	60	0.0417537	29	20	0.0229885	785	0.902299	Fungi; Dikarya; Ascomycota; saccharomyceta; Pezizomycotina; leotiomyceta; dothideomyceta; Dothideomycetes; Dothideomycetidae; Capnodiales; Mycosphaerellaceae; Mycosphaerella
Mgra	Mycosphaerella graminicola	11395	1379	835	0.121018	50	0.0362582	24	15	0.0179641	746	0.893413	Fungi; Dikarya; Ascomycota; saccharomyceta; Pezizomycotina; leotiomyceta; dothideomyceta; Dothideomycetes; Dothideomycetidae; Capnodiales; Mycosphaerellaceae; Zymoseptoria
Bauco1	Baudoinia compniacensis UAMH 10762	10513	1277	796	0.121469	33	0.0258418	15	15	0.0188442	711	0.893216	Fungi; Dikarya; Ascomycota; saccharomyceta; Pezizomycotina; leotiomyceta; dothideomyceta; Dothideomycetes; Dothideomycetidae; Capnodiales; Teratosphaeriaceae; mitosporic Teratosphaeriaceae; Baudoinia
Aurpuvarsub1	Aureobasidium pullulans var. subglaciale EXF-2481	10809	1442	878	0.133407	55	0.0381415	26	16	0.0182232	783	0.8918	Fungi; Dikarya; Ascomycota; saccharomyceta; Pezizomycotina; leotiomyceta; dothideomyceta; Dothideomycetes; Dothideomycetidae; Dothideales; Dothioraceae; mitosporic Dothioraceae; Aureobasidium; Aureobasidium pullulans
Hyspu1	Hysterium pulicare	12352	1536	837	0.124352	60	0.0390625	28	18	0.0215054	740	0.88411	Fungi; Dikarya; Ascomycota; saccharomyceta; Pezizomycotina; leotiomyceta; dothideomyceta; Dothideomycetes; Pleosporomycetidae; Hysteriales; Hysteriaceae; Hysterium
Rhyru1	Rhytidhysteron rufulum	12117	1590	895	0.131221	79	0.0496855	37	20	0.0223464	799	0.892737	Fungi; Dikarya; Ascomycota; saccharomyceta; Pezizomycotina; leotiomyceta; dothideomyceta; Dothideomycetes; Pleosporomycetidae; Hysteriales; Hysteriaceae; Rhytidhysteron
Lepmu1	Leptosphaeria maculans	12469	1282	770	0.102815	43	0.0335413	20	19	0.0246753	687	0.892208	Fungi; Dikarya; Ascomycota; saccharomyceta; Pezizomycotina; leotiomyceta; dothideomyceta; Dothideomycetes; Pleosporomycetidae; Pleosporales; Pleosporineae; Leptosphaeriaceae; Leptosphaeria; Leptosphaeria maculans complex
Snod	Stagonospora nodorum	16597	1536	898	0.0925468	55	0.0358073	25	23	0.0256125	807	0.898664	Fungi; Dikarya; Ascomycota; saccharomyceta; Pezizomycotina; leotiomyceta; dothideomyceta; Dothideomycetes; Pleosporomycetidae; Pleosporales; Pleosporineae; Phaeosphaeriaceae; Phaeosphaeria
Cocvi1	Cochliobolus victoriae FI3	12894	1525	909	0.118272	59	0.0386885	28	52	0.0572057	822	0.90429	Fungi; Dikarya; Ascomycota; saccharomyceta; Pezizomycotina; leotiomyceta; dothideomyceta; Dothideomycetes; Pleosporomycetidae; Pleosporales; Pleosporineae; Pleosporaceae; Cochliobolus
Cocsa1	Cochliobolus sativus ND90Pr	12250	1490	900	0.121633	58	0.0389262	27	50	0.0555556	810	0.9	Fungi; Dikarya; Ascomycota; saccharomyceta; Pezizomycotina; leotiomyceta; dothideomyceta; Dothideomycetes; Pleosporomycetidae; Pleosporales; Pleosporineae; Pleosporaceae; Cochliobolus
Cocmi1	Cochliobolus miyabeanus ATCC 44560	12007	1495	891	0.124511	53	0.0354515	25	45	0.0505051	804	0.902357	Fungi; Dikarya; Ascomycota; saccharomyceta; Pezizomycotina; leotiomyceta; dothideomyceta; Dothideomycetes; Pleosporomycetidae; Pleosporales; Pleosporineae; Pleosporaceae; Cochliobolus
Coclu2	Cochliobolus lunatus m118	12131	1493	892	0.123073	60	0.0401875	28	31	0.0347534	804	0.901345	Fungi; Dikarya; Ascomycota; saccharomyceta; Pezizomycotina; leotiomyceta; dothideomyceta; Dothideomycetes; Pleosporomycetidae; Pleosporales; Pleosporineae; Pleosporaceae; Cochliobolus
CocheC5	Cochliobolus heterostrophus C5	13336	1583	944	0.118701	58	0.0366393	27	53	0.0561441	854	0.904661	Fungi; Dikarya; Ascomycota; saccharomyceta; Pezizomycotina; leotiomyceta; dothideomyceta; Dothideomycetes; Pleosporomycetidae; Pleosporales; Pleosporineae; Pleosporaceae; Cochliobolus
CocheC4	Cochliobolus heterostrophus C4	12720	1529	911	0.120204	59	0.0385873	28	51	0.0559824	821	0.901207	Fungi; Dikarya; Ascomycota; saccharomyceta; Pezizomycotina; leotiomyceta; dothideomyceta; Dothideomycetes; Pleosporomycetidae; Pleosporales; Pleosporineae; Pleosporaceae; Cochliobolus
Cocca1	Cochliobolus carbonum 26-R-13	12857	1519	901	0.118146	56	0.0368664	27	48	0.0532741	813	0.902331	Fungi; Dikarya; Ascomycota; saccharomyceta; Pezizomycotina; leotiomyceta; dothideomyceta; Dothideomycetes; Pleosporomycetidae; Pleosporales; Pleosporineae; Pleosporaceae; Cochliobolus
Ptri	Pyrenophora tritici-repentis	12171	1408	860	0.115685	52	0.0369318	24	37	0.0430233	774	0.9	Fungi; Dikarya; Ascomycota; saccharomyceta; Pezizomycotina; leotiomyceta; dothideomyceta; Dothideomycetes; Pleosporomycetidae; Pleosporales; Pleosporineae; Pleosporaceae; Pyrenophora
Pyrtt1	Pyrenophora teres f. teres	11799	1394	857	0.118146	47	0.0337159	23	27	0.0315053	771	0.89965	Fungi; Dikarya; Ascomycota; saccharomyceta; Pezizomycotina; leotiomyceta; dothideomyceta; Dothideomycetes; Pleosporomycetidae; Pleosporales; Pleosporineae; Pleosporaceae; Pyrenophora
Settu1	Setosphaeria turcica Et28A	11702	1465	897	0.125192	48	0.0327645	23	41	0.0457079	810	0.90301	Fungi; Dikarya; Ascomycota; saccharomyceta; Pezizomycotina; leotiomyceta; dothideomyceta; Dothideomycetes; Pleosporomycetidae; Pleosporales; Pleosporineae; Pleosporaceae; Setosphaeria
Eder	Exophiala dermatitidis UT8656	9562	1364	862	0.142648	64	0.0469208	27	24	0.0278422	772	0.895592	Fungi; Dikarya; Ascomycota; saccharomyceta; Pezizomycotina; leotiomyceta; Eurotiomycetes; Chaetothyriomycetidae; Chaetothyriales; Herpotrichiellaceae; mitosporic Herpotrichiellaceae; Exophiala
Aspve1	Aspergillus versicolor	13228	2039	1210	0.154143	125	0.0613046	57	75	0.0619835	1127	0.931405	Fungi; Dikarya; Ascomycota; saccharomyceta; Pezizomycotina; leotiomyceta; Eurotiomycetes; Eurotiomycetidae; Eurotiales; Trichocomaceae; mitosporic Trichocomaceae; Aspergillus
Ater	Aspergillus terreus	10406	1668	1007	0.160292	63	0.0377698	29	46	0.0456802	924	0.917577	Fungi; Dikarya; Ascomycota; saccharomyceta; Pezizomycotina; leotiomyceta; Eurotiomycetes; Eurotiomycetidae; Eurotiales; Trichocomaceae; mitosporic Trichocomaceae; Aspergillus
Aspsy1	Aspergillus sydowii	13620	1963	1155	0.144126	117	0.0596026	51	77	0.0666667	1079	0.934199	Fungi; Dikarya; Ascomycota; saccharomyceta; Pezizomycotina; leotiomyceta; Eurotiomycetes; Eurotiomycetidae; Eurotiales; Trichocomaceae; mitosporic Trichocomaceae; Aspergillus
Aory	Aspergillus oryzae	12063	1848	1133	0.153196	89	0.0481602	39	62	0.054722	1046	0.923213	Fungi; Dikarya; Ascomycota; saccharomyceta; Pezizomycotina; leotiomyceta; Eurotiomycetes; Eurotiomycetidae; Eurotiales; Trichocomaceae; mitosporic Trichocomaceae; Aspergillus
Anig	Aspergillus niger	8592	1211	na	0.140945	37	0.0305533	18	na	na	na	na	Fungi; Dikarya; Ascomycota; saccharomyceta; Pezizomycotina; leotiomyceta; Eurotiomycetes; Eurotiomycetidae; Eurotiales; Trichocomaceae; mitosporic Trichocomaceae; Aspergillus
Anigcbs51388	Aspergillus niger	10609	1769	1072	0.166745	76	0.0429621	35	63	0.0587687	992	0.925373	Fungi; Dikarya; Ascomycota; saccharomyceta; Pezizomycotina; leotiomyceta; Eurotiomycetes; Eurotiomycetidae; Eurotiales; Trichocomaceae; mitosporic Trichocomaceae; Aspergillus
Anid	Aspergillus nidulans	10665	1603	962	0.150305	66	0.0411728	29	48	0.049896	890	0.925156	Fungi; Dikarya; Ascomycota; saccharomyceta; Pezizomycotina; leotiomyceta; Eurotiomycetes; Eurotiomycetidae; Eurotiales; Trichocomaceae; mitosporic Trichocomaceae; Aspergillus
Afum	Aspergillus fumigatus	9887	1527	988	0.154445	79	0.0517354	36	45	0.0455466	905	0.915992	Fungi; Dikarya; Ascomycota; saccharomyceta; Pezizomycotina; leotiomyceta; Eurotiomycetes; Eurotiomycetidae; Eurotiales; Trichocomaceae; mitosporic Trichocomaceae; Aspergillus
Afla	Aspergillus flavus	12587	1932	1137	0.153492	96	0.0496894	44	71	0.062445	1044	0.918206	Fungi; Dikarya; Ascomycota; saccharomyceta; Pezizomycotina; leotiomyceta; Eurotiomycetes; Eurotiomycetidae; Eurotiales; Trichocomaceae; mitosporic Trichocomaceae; Aspergillus
Acla	Aspergillus clavatus	9120	1423	905	0.156031	66	0.0463809	30	33	0.0364641	829	0.916022	Fungi; Dikarya; Ascomycota; saccharomyceta; Pezizomycotina; leotiomyceta; Eurotiomycetes; Eurotiomycetidae; Eurotiales; Trichocomaceae; mitosporic Trichocomaceae; Aspergillus
Acar	Aspergillus carbonarius	10238	1680	1019	0.164095	71	0.0422619	33	50	0.0490677	945	0.92738	Fungi; Dikarya; Ascomycota; saccharomyceta; Pezizomycotina; leotiomyceta; Eurotiomycetes; Eurotiomycetidae; Eurotiales; Trichocomaceae; mitosporic Trichocomaceae; Aspergillus
Aspbr1	Aspergillus brasiliensis	13000	1814	1081	0.139538	78	0.0429989	37	62	0.0573543	1000	0.925069	Fungi; Dikarya; Ascomycota; saccharomyceta; Pezizomycotina; leotiomyceta; Eurotiomycetes; Eurotiomycetidae; Eurotiales; Trichocomaceae; mitosporic Trichocomaceae; Aspergillus
Aspac1	Aspergillus aculeatus ATCC16872	10828	1668	1031	0.154045	58	0.0347722	27	54	0.0523763	950	0.921435	Fungi; Dikarya; Ascomycota; saccharomyceta; Pezizomycotina; leotiomyceta; Eurotiomycetes; Eurotiomycetidae; Eurotiales; Trichocomaceae; mitosporic Trichocomaceae; Aspergillus
Aspfo1	Aspergillus acidus	13530	1786	1068	0.132003	66	0.0369541	31	66	0.0617978	981	0.918539	Fungi; Dikarya; Ascomycota; saccharomyceta; Pezizomycotina; leotiomyceta; Eurotiomycetes; Eurotiomycetidae; Eurotiales; Trichocomaceae; mitosporic Trichocomaceae; Aspergillus
Pench1	Penicillium chrysogenum	11396	1606	1015	0.140927	86	0.0535492	36	36	0.035468	932	0.918227	Fungi; Dikarya; Ascomycota; saccharomyceta; Pezizomycotina; leotiomyceta; Eurotiomycetes; Eurotiomycetidae; Eurotiales; Trichocomaceae; mitosporic Trichocomaceae; Penicillium; Penicillium chrysogenum complex
Nfis	Neosartorya fischeri	10403	1634	1024	0.15707	83	0.0507956	38	54	0.0527344	940	0.917969	Fungi; Dikarya; Ascomycota; saccharomyceta; Pezizomycotina; leotiomyceta; Eurotiomycetes; Eurotiomycetidae; Eurotiales; Trichocomaceae; Neosartorya; Neosartorya fischeri group
Hcap	Histoplasma capsulatum	9349	975	620	0.104289	27	0.0276923	13	11	0.0177419	542	0.874194	Fungi; Dikarya; Ascomycota; saccharomyceta; Pezizomycotina; leotiomyceta; Eurotiomycetes; Eurotiomycetidae; Onygenales; Ajellomycetaceae; Ajellomyces
Bder	Blastomyces dermatitidis	9555	1096	732	0.114704	29	0.0264599	14	17	0.023224	642	0.877049	Fungi; Dikarya; Ascomycota; saccharomyceta; Pezizomycotina; leotiomyceta; Eurotiomycetes; Eurotiomycetidae; Onygenales; Ajellomycetaceae; Ajellomyces
Mcan	Microsporum canis CBS113480	8765	1121	708	0.127895	33	0.029438	14	27	0.0381356	633	0.894068	Fungi; Dikarya; Ascomycota; saccharomyceta; Pezizomycotina; leotiomyceta; Eurotiomycetes; Eurotiomycetidae; Onygenales; Arthrodermataceae; Arthroderma
Aben	Arthroderma benhamiae CBS112371	7980	1035	689	0.129699	31	0.0299517	13	35	0.0507983	626	0.908563	Fungi; Dikarya; Ascomycota; saccharomyceta; Pezizomycotina; leotiomyceta; Eurotiomycetes; Eurotiomycetidae; Onygenales; Arthrodermataceae; Arthroderma
Mgyp	Microsporum gypseum	8876	1095	687	0.123366	29	0.026484	11	29	0.0422125	616	0.896652	Fungi; Dikarya; Ascomycota; saccharomyceta; Pezizomycotina; leotiomyceta; Eurotiomycetes; Eurotiomycetidae; Onygenales; Arthrodermataceae; Arthroderma; Arthroderma gypseum
Tver	Trichophyton verrucosum HKI0517	8024	1026	676	0.127866	23	0.0224172	10	33	0.0488166	616	0.911243	Fungi; Dikarya; Ascomycota; saccharomyceta; Pezizomycotina; leotiomyceta; Eurotiomycetes; Eurotiomycetidae; Onygenales; Arthrodermataceae; mitosporic Arthrodermataceae; Trichophyton
Tton	Trichophyton tonsurans CBS112818	8230	1046	692	0.127096	29	0.0277247	12	26	0.0375723	615	0.888728	Fungi; Dikarya; Ascomycota; saccharomyceta; Pezizomycotina; leotiomyceta; Eurotiomycetes; Eurotiomycetidae; Onygenales; Arthrodermataceae; mitosporic Arthrodermataceae; Trichophyton
Trub	Trichophyton rubrum CBS118892	8625	1054	685	0.122203	25	0.0237192	10	29	0.0423358	615	0.89781	Fungi; Dikarya; Ascomycota; saccharomyceta; Pezizomycotina; leotiomyceta; Eurotiomycetes; Eurotiomycetidae; Onygenales; Arthrodermataceae; mitosporic Arthrodermataceae; Trichophyton
Tequ	Trichophyton equinum CBS127.97	8560	1030	684	0.120327	23	0.0223301	10	32	0.0467836	616	0.900585	Fungi; Dikarya; Ascomycota; saccharomyceta; Pezizomycotina; leotiomyceta; Eurotiomycetes; Eurotiomycetidae; Onygenales; Arthrodermataceae; mitosporic Arthrodermataceae; Trichophyton
Cpos	Coccidioides posadasii	9964	1084	725	0.108792	29	0.0267528	13	28	0.0386207	638	0.88	Fungi; Dikarya; Ascomycota; saccharomyceta; Pezizomycotina; leotiomyceta; Eurotiomycetes; Eurotiomycetidae; Onygenales; mitosporic Onygenales; Coccidioides
Cimm	Coccidioides immitis	10657	1141	777	0.107066	23	0.0201578	10	29	0.037323	694	0.893179	Fungi; Dikarya; Ascomycota; saccharomyceta; Pezizomycotina; leotiomyceta; Eurotiomycetes; Eurotiomycetidae; Onygenales; mitosporic Onygenales; Coccidioides
Pbra	Paracoccidioides brasiliensis	9137	1043	679	0.114151	25	0.0239693	11	10	0.0147275	594	0.874816	Fungi; Dikarya; Ascomycota; saccharomyceta; Pezizomycotina; leotiomyceta; Eurotiomycetes; Eurotiomycetidae; Onygenales; mitosporic Onygenales; Paracoccidioides
Uree	Uncinocarpus reesii	7798	1027	671	0.1317	36	0.0350536	16	22	0.0327869	583	0.868852	Fungi; Dikarya; Ascomycota; saccharomyceta; Pezizomycotina; leotiomyceta; Eurotiomycetes; Eurotiomycetidae; Onygenales; Onygenaceae; Uncinocarpus
Xanpa1	Xanthoria parietina 46-1	10818	1094	667	0.101128	26	0.023766	12	15	0.0224888	583	0.874063	Fungi; Dikarya; Ascomycota; saccharomyceta; Pezizomycotina; leotiomyceta; Lecanoromycetes; Lecanoromycetidae;
Clagr2	Cladonia grayi	11415	1202	735	0.1053	37	0.030782	18	7	0.00952381	646	0.878912	Fungi; Dikarya; Ascomycota; saccharomyceta; Pezizomycotina; leotiomyceta; Lecanoromycetes; Lecanoromycetidae; Lecanorales; Lecanorineae; Cladoniaceae; Cladonia
Bcin	Botrytis cinerea	16448	1353	842	0.0822592	27	0.0199557	13	27	0.0320665	755	0.896675	Fungi; Dikarya; Ascomycota; saccharomyceta; Pezizomycotina; leotiomyceta; sordariomyceta; Leotiomycetes; Helotiales; Sclerotiniaceae; Botryotinia
Sscl	Sclerotinia sclerotiorum	14522	1302	799	0.0896571	23	0.0176651	11	28	0.0350438	719	0.899875	Fungi; Dikarya; Ascomycota; saccharomyceta; Pezizomycotina; leotiomyceta; sordariomyceta; Leotiomycetes; Helotiales; Sclerotiniaceae; Sclerotinia
Gdes	Geomyces destructans	9153	1052	685	0.114935	29	0.0275665	14	15	0.0218978	608	0.887591	Fungi; Dikarya; Ascomycota; saccharomyceta; Pezizomycotina; leotiomyceta; sordariomyceta; Leotiomycetes; Leotiomycetes incertae sedis; Geomyces
Amore1	Amorphotheca resinae	9642	1275	808	0.132234	52	0.0407843	26	23	0.0284653	726	0.898515	Fungi; Dikarya; Ascomycota; saccharomyceta; Pezizomycotina; leotiomyceta; sordariomyceta; Leotiomycetes; Leotiomycetes incertae sedis; Myxotrichaceae; Amorphotheca
Oidma1	Oidiodendron maius Zn	16703	2145	1234	0.12842	104	0.0484848	49	49	0.0397083	1145	0.927877	Fungi; Dikarya; Ascomycota; saccharomyceta; Pezizomycotina; leotiomyceta; sordariomyceta; Leotiomycetes; Leotiomycetes incertae sedis; Myxotrichaceae; mitosporic Myxotrichaceae; Oidiodendron
Acral1	Acremonium alcalophilum	9491	1084	711	0.114213	36	0.0332103	16	21	0.0295359	652	0.917018	Fungi; Dikarya; Ascomycota; saccharomyceta; Pezizomycotina; leotiomyceta; sordariomyceta; Sordariomycetes; Hypocreomycetidae; Glomerellales; Plectosphaerellaceae; mitosporic Plectosphaerellaceae; Acremonium
Vdah	Verticillium dahliae	10535	1378	862	0.130802	61	0.0442671	26	42	0.0487239	802	0.930394	Fungi; Dikarya; Ascomycota; saccharomyceta; Pezizomycotina; leotiomyceta; sordariomyceta; Sordariomycetes; Hypocreomycetidae; Glomerellales; Plectosphaerellaceae; mitosporic Plectosphaerellaceae; Verticillium
Valb	Verticillium albo-atrum	10223	1316	786	0.128729	74	0.056231	33	35	0.0445293	724	0.92112	Fungi; Dikarya; Ascomycota; saccharomyceta; Pezizomycotina; leotiomyceta; sordariomyceta; Sordariomycetes; Hypocreomycetidae; Glomerellales; Plectosphaerellaceae; mitosporic Plectosphaerellaceae; Verticillium
Tvir	Trichoderma virens	11643	1640	945	0.140857	63	0.0384146	26	75	0.0793651	895	0.94709	Fungi; Dikarya; Ascomycota; saccharomyceta; Pezizomycotina; leotiomyceta; sordariomyceta; Sordariomycetes; Hypocreomycetidae; Hypocreales; Hypocreaceae; Hypocrea
TrireRUTC30	Trichoderma reesei RUT C-30	9852	1302	800	0.132156	38	0.0291859	16	46	0.0575	755	0.94375	Fungi; Dikarya; Ascomycota; saccharomyceta; Pezizomycotina; leotiomyceta; sordariomyceta; Sordariomycetes; Hypocreomycetidae; Hypocreales; Hypocreaceae; Hypocrea
Tree	Trichoderma reesei	9143	1301	795	0.142295	39	0.0299769	16	50	0.0628931	749	0.942138	Fungi; Dikarya; Ascomycota; saccharomyceta; Pezizomycotina; leotiomyceta; sordariomyceta; Sordariomycetes; Hypocreomycetidae; Hypocreales; Hypocreaceae; Hypocrea
Triha1	Trichoderma harzianum CBS 226.95	14095	1732	999	0.12288	70	0.0404157	30	76	0.0760761	948	0.948949	Fungi; Dikarya; Ascomycota; saccharomyceta; Pezizomycotina; leotiomyceta; sordariomyceta; Sordariomycetes; Hypocreomycetidae; Hypocreales; Hypocreaceae; Hypocrea
Tatr	Trichoderma atroviride	11100	1508	884	0.135856	54	0.035809	25	55	0.0622172	833	0.942308	Fungi; Dikarya; Ascomycota; saccharomyceta; Pezizomycotina; leotiomyceta; sordariomyceta; Sordariomycetes; Hypocreomycetidae; Hypocreales; Hypocreaceae; Hypocrea
Trias1	Trichoderma asperellum CBS 433.97	12586	1523	909	0.121007	46	0.0302035	21	58	0.0638064	853	0.938394	Fungi; Dikarya; Ascomycota; saccharomyceta; Pezizomycotina; leotiomyceta; sordariomyceta; Sordariomycetes; Hypocreomycetidae; Hypocreales; Hypocreaceae; Hypocrea
Fver	Fusarium verticillioides	14199	1771	1065	0.124727	83	0.0468662	37	71	0.0666667	997	0.93615	Fungi; Dikarya; Ascomycota; saccharomyceta; Pezizomycotina; leotiomyceta; sordariomyceta; Sordariomycetes; Hypocreomycetidae; Hypocreales; Nectriaceae; Gibberella
Fgra	Fusarium graminearum	13332	1595	988	0.119637	70	0.0438871	31	56	0.0566802	921	0.932186	Fungi; Dikarya; Ascomycota; saccharomyceta; Pezizomycotina; leotiomyceta; sordariomyceta; Sordariomycetes; Hypocreomycetidae; Hypocreales; Nectriaceae; Gibberella
Foxy	Fusarium oxysporum	17735	2073	1228	0.116888	112	0.054028	49	91	0.0741042	1160	0.944625	Fungi; Dikarya; Ascomycota; saccharomyceta; Pezizomycotina; leotiomyceta; sordariomyceta; Sordariomycetes; Hypocreomycetidae; Hypocreales; Nectriaceae; mitosporic Nectriaceae; Fusarium; Fusarium oxysporum species complex
Nhae	Fusarium solani species complex species 11	15707	2204	1266	0.14032	152	0.0689655	66	75	0.0592417	1196	0.944708	Fungi; Dikarya; Ascomycota; saccharomyceta; Pezizomycotina; leotiomyceta; sordariomyceta; Sordariomycetes; Hypocreomycetidae; Hypocreales; Nectriaceae; Nectria; Nectria haematococca complex
Cprs	Cryphonectria parasitica	11184	1451	888	0.129739	51	0.0351482	24	27	0.0304054	829	0.933559	Fungi; Dikarya; Ascomycota; saccharomyceta; Pezizomycotina; leotiomyceta; sordariomyceta; Sordariomycetes; Sordariomycetidae; Diaporthales; Cryphonectriaceae; Cryphonectria-Endothia complex; Cryphonectria
Mpoa	Magnaporthe poae ATCC 64411	12335	1132	653	0.0917714	20	0.0176678	9	29	0.0444104	609	0.932619	Fungi; Dikarya; Ascomycota; saccharomyceta; Pezizomycotina; leotiomyceta; sordariomyceta; Sordariomycetes; Sordariomycetidae; Magnaporthales; Magnaporthaceae; Magnaporthe
Mory	Magnaporthe oryzae 70-15(MG6)	11054	1380	840	0.124842	34	0.0246377	16	35	0.0416667	771	0.917857	Fungi; Dikarya; Ascomycota; saccharomyceta; Pezizomycotina; leotiomyceta; sordariomyceta; Sordariomycetes; Sordariomycetidae; Magnaporthales; Magnaporthaceae; Magnaporthe
Cglo	Chaetomium globosum	11124	1250	749	0.11237	29	0.0232	14	23	0.0307076	692	0.923899	Fungi; Dikarya; Ascomycota; saccharomyceta; Pezizomycotina; leotiomyceta; sordariomyceta; Sordariomycetes; Sordariomycetidae; Sordariales; Chaetomiaceae; Chaetomium
Spoth2	Sporotrichum thermophile	9110	1138	727	0.124918	27	0.0237258	13	22	0.0302613	672	0.924347	Fungi; Dikarya; Ascomycota; saccharomyceta; Pezizomycotina; leotiomyceta; sordariomyceta; Sordariomycetes; Sordariomycetidae; Sordariales; Chaetomiaceae; mitosporic Chaetomiaceae; Myceliophthora
Tter	Thielavia terrestris	9815	1218	754	0.124096	20	0.0164204	9	28	0.0371353	702	0.931034	Fungi; Dikarya; Ascomycota; saccharomyceta; Pezizomycotina; leotiomyceta; sordariomyceta; Sordariomycetes; Sordariomycetidae; Sordariales; Chaetomiaceae; Thielavia
Pans	Podospora anserina	10118	1244	754	0.122949	33	0.0265273	15	28	0.0371353	706	0.93634	Fungi; Dikarya; Ascomycota; saccharomyceta; Pezizomycotina; leotiomyceta; sordariomyceta; Sordariomycetes; Sordariomycetidae; Sordariales; Lasiosphaeriaceae; Podospora
Ntet	Neurospora tetrasperma	10640	1132	713	0.106391	26	0.0229682	12	22	0.0308555	655	0.918654	Fungi; Dikarya; Ascomycota; saccharomyceta; Pezizomycotina; leotiomyceta; sordariomyceta; Sordariomycetes; Sordariomycetidae; Sordariales; Sordariaceae; Neurospora
Ndis	Neurospora discreta	9948	1129	713	0.11349	26	0.0230292	12	20	0.0280505	660	0.925666	Fungi; Dikarya; Ascomycota; saccharomyceta; Pezizomycotina; leotiomyceta; sordariomyceta; Sordariomycetes; Sordariomycetidae; Sordariales; Sordariaceae; Neurospora
Ncra	Neurospora crassa	9846	1164	739	0.118221	30	0.0257732	14	22	0.02977	679	0.918809	Fungi; Dikarya; Ascomycota; saccharomyceta; Pezizomycotina; leotiomyceta; sordariomyceta; Sordariomycetes; Sordariomycetidae; Sordariales; Sordariaceae; Neurospora
Ascru1	Ascoidea rubescens NRRL Y17699	6802	1078	725	0.158483	43	0.0398887	21	13	0.017931	651	0.897931	Fungi; Dikarya; Ascomycota; saccharomyceta; Saccharomycotina; Saccharomycetes; Saccharomycetales; Ascoideaceae; Ascoidea
Babin1	Babjeviella inositovora NRRL Y-12698	6403	960	648	0.14993	33	0.034375	14	8	0.0123457	595	0.91821	Fungi; Dikarya; Ascomycota; saccharomyceta; Saccharomycotina; Saccharomycetes; Saccharomycetales; Debaryomycetaceae; Babjeviella
Dhan	Debaryomyces hansenii	6869	993	666	0.144563	28	0.0281974	12	14	0.021021	606	0.90991	Fungi; Dikarya; Ascomycota; saccharomyceta; Saccharomycotina; Saccharomycetes; Saccharomycetales; Debaryomycetaceae; Debaryomyces
Lelo	Lodderomyces elongisporus	5799	891	557	0.153647	24	0.026936	11	11	0.0197487	509	0.913824	Fungi; Dikarya; Ascomycota; saccharomyceta; Saccharomycotina; Saccharomycetes; Saccharomycetales; Debaryomycetaceae; Lodderomyces
Cgui	Candida guilliermondii	5920	948	619	0.160135	45	0.0474684	18	16	0.0258481	568	0.917609	Fungi; Dikarya; Ascomycota; saccharomyceta; Saccharomycotina; Saccharomycetes; Saccharomycetales; Debaryomycetaceae; Meyerozyma
Psti	Pichia stipitis	5816	1004	683	0.172627	44	0.0438247	20	13	0.0190337	620	0.90776	Fungi; Dikarya; Ascomycota; saccharomyceta; Saccharomycotina; Saccharomycetes; Saccharomycetales; Debaryomycetaceae; Scheffersomyces
Spapa3	Spathaspora passalidarum NRRL Y-27907	5983	950	626	0.158783	31	0.0326316	13	9	0.014377	572	0.913738	Fungi; Dikarya; Ascomycota; saccharomyceta; Saccharomycotina; Saccharomycetes; Saccharomycetales; Debaryomycetaceae; Spathaspora
Ylip	Yarrowia lipolytica	6436	982	614	0.152579	27	0.0274949	13	5	0.00814332	486	0.791531	Fungi; Dikarya; Ascomycota; saccharomyceta; Saccharomycotina; Saccharomycetes; Saccharomycetales; Dipodascaceae; Yarrowia
Lipst1	Lipomyces starkeyi NRRL Y-11557	8192	1027	658	0.125366	32	0.0311587	15	7	0.0106383	538	0.817629	Fungi; Dikarya; Ascomycota; saccharomyceta; Saccharomycotina; Saccharomycetes; Saccharomycetales; Lipomycetaceae; Lipomyces
Clus	Candida lusitaniae	5941	861	574	0.144925	22	0.0255517	9	8	0.0139373	523	0.91115	Fungi; Dikarya; Ascomycota; saccharomyceta; Saccharomycotina; Saccharomycetes; Saccharomycetales; Metschnikowiaceae; Clavispora
Hypbu1	Hyphopichia burtonii NRRL Y-1933	6005	943	598	0.157036	31	0.0328738	12	9	0.0150502	547	0.914716	Fungi; Dikarya; Ascomycota; saccharomyceta; Saccharomycotina; Saccharomycetes; Saccharomycetales; Metschnikowiaceae; Hyphopichia
Metbi1	Metschnikowia bicuspidata NRRL YB-4993	5851	833	526	0.142369	27	0.032413	11	7	0.013308	484	0.920152	Fungi; Dikarya; Ascomycota; saccharomyceta; Saccharomycotina; Saccharomycetes; Saccharomycetales; Metschnikowiaceae; Metschnikowia
Ctro	Candida tropicalis	6258	963	629	0.153883	29	0.0301142	13	12	0.0190779	573	0.91097	Fungi; Dikarya; Ascomycota; saccharomyceta; Saccharomycotina; Saccharomycetes; Saccharomycetales; mitosporic Saccharomycetales; Candida
Cante1	Candida tenuis NRRL Y-1498	5533	913	628	0.16501	38	0.041621	16	10	0.0159236	574	0.914013	Fungi; Dikarya; Ascomycota; saccharomyceta; Saccharomycotina; Saccharomycetes; Saccharomycetales; mitosporic Saccharomycetales; Candida
Canta1	Candida tanzawaensis NRRL Y-17324	5895	874	590	0.148261	33	0.0377574	14	7	0.0118644	537	0.910169	Fungi; Dikarya; Ascomycota; saccharomyceta; Saccharomycotina; Saccharomycetes; Saccharomycetales; mitosporic Saccharomycetales; Candida
Cs941571	Candida sonorensis	5462	845	558	0.154705	28	0.0331361	14	15	0.0268817	505	0.905018	Fungi; Dikarya; Ascomycota; saccharomyceta; Saccharomycotina; Saccharomycetes; Saccharomycetales; mitosporic Saccharomycetales; Candida
Csonorensis	Candida sonorensis	5487	860	556	0.156734	32	0.0372093	16	13	0.0233813	505	0.908273	Fungi; Dikarya; Ascomycota; saccharomyceta; Saccharomycotina; Saccharomycetes; Saccharomycetales; mitosporic Saccharomycetales; Candida
Cs961314	Candida sonorensis	5476	856	557	0.156318	32	0.0373832	16	12	0.021544	503	0.903052	Fungi; Dikarya; Ascomycota; saccharomyceta; Saccharomycotina; Saccharomycetes; Saccharomycetales; mitosporic Saccharomycetales; Candida
Cs918151	Candida sonorensis	5472	840	559	0.153509	28	0.0333333	14	12	0.0214669	506	0.905188	Fungi; Dikarya; Ascomycota; saccharomyceta; Saccharomycotina; Saccharomycetes; Saccharomycetales; mitosporic Saccharomycetales; Candida
Cpar	Candida parapsilosis	5733	969	644	0.169021	24	0.0247678	11	11	0.0170807	591	0.917702	Fungi; Dikarya; Ascomycota; saccharomyceta; Saccharomycotina; Saccharomycetes; Saccharomycetales; mitosporic Saccharomycetales; Candida
Canca1	Candida caseinolytica Y-17796	4657	777	532	0.166846	18	0.023166	8	6	0.0112782	402	0.755639	Fungi; Dikarya; Ascomycota; saccharomyceta; Saccharomycotina; Saccharomycetes; Saccharomycetales; mitosporic Saccharomycetales; Candida
Canar1	Candida arabinofermentans NRRL YB-2248	5861	884	580	0.150828	34	0.0384615	17	9	0.0155172	528	0.910345	Fungi; Dikarya; Ascomycota; saccharomyceta; Saccharomycotina; Saccharomycetes; Saccharomycetales; mitosporic Saccharomycetales; Candida
Calb	Candida albicans	5931	924	614	0.155792	36	0.038961	16	15	0.02443	564	0.918567	Fungi; Dikarya; Ascomycota; saccharomyceta; Saccharomycotina; Saccharomycetes; Saccharomycetales; mitosporic Saccharomycetales; Candida
Wican1	Wickerhamomyces anomalus	6423	1023	628	0.159271	51	0.0498534	24	10	0.0159236	575	0.915605	Fungi; Dikarya; Ascomycota; saccharomyceta; Saccharomycotina; Saccharomycetes; Saccharomycetales; Phaffomycetaceae; Wickerhamomyces
Picme2	Pichia membranifaciens	5546	838	548	0.1511	42	0.0501193	20	9	0.0164234	496	0.905109	Fungi; Dikarya; Ascomycota; saccharomyceta; Saccharomycotina; Saccharomycetes; Saccharomycetales; Pichiaceae; Pichia
Dekbr2	Dekkera bruxellensis CBS 2499	5636	833	552	0.1478	43	0.0516206	19	15	0.0271739	506	0.916667	Fungi; Dikarya; Ascomycota; saccharomyceta; Saccharomycotina; Saccharomycetes; Saccharomycetales; Saccharomycetaceae; Dekkera
Egos	Eremothecium gossypii	4714	708	495	0.150191	20	0.0282486	10	9	0.0181818	457	0.923232	Fungi; Dikarya; Ascomycota; saccharomyceta; Saccharomycotina; Saccharomycetes; Saccharomycetales; Saccharomycetaceae; Eremothecium
Ecym	Eremothecium cymbalariae	4434	676	463	0.152458	19	0.0281065	9	7	0.0151188	431	0.930886	Fungi; Dikarya; Ascomycota; saccharomyceta; Saccharomycotina; Saccharomycetes; Saccharomycetales; Saccharomycetaceae; Eremothecium
Klac	Kluyveromyces lactis	5327	788	534	0.147926	27	0.034264	13	11	0.0205993	501	0.938202	Fungi; Dikarya; Ascomycota; saccharomyceta; Saccharomycotina; Saccharomycetes; Saccharomycetales; Saccharomycetaceae; Kluyveromyces
Ppas	Pichia pastoris GS115	5040	804	544	0.159524	30	0.0373134	15	10	0.0183824	485	0.891544	Fungi; Dikarya; Ascomycota; saccharomyceta; Saccharomycotina; Saccharomycetes; Saccharomycetales; Saccharomycetaceae; Komagataella
Sklu	Saccharomyces kluyveri	2975	474	334	0.159328	na	na	na	7	0.0209581	312	0.934132	Fungi; Dikarya; Ascomycota; saccharomyceta; Saccharomycotina; Saccharomycetes; Saccharomycetales; Saccharomycetaceae; Lachancea
Kwal	Kluyveromyces waltii	5214	763	514	0.146337	33	0.0432503	16	15	0.0291829	480	0.933852	Fungi; Dikarya; Ascomycota; saccharomyceta; Saccharomycotina; Saccharomycetes; Saccharomycetales; Saccharomycetaceae; Lachancea
Kthe	Kluyveromyces thermotolerans	5092	803	542	0.157698	33	0.0410959	16	10	0.0184502	505	0.931734	Fungi; Dikarya; Ascomycota; saccharomyceta; Saccharomycotina; Saccharomycetes; Saccharomycetales; Saccharomycetaceae; Lachancea
Cgla138	Candida glabrata	5213	792	538	0.151928	38	0.0479798	18	9	0.0167286	510	0.947955	Fungi; Dikarya; Ascomycota; saccharomyceta; Saccharomycotina; Saccharomycetes; Saccharomycetales; Saccharomycetaceae; Nakaseomyces; mitosporic Nakaseomyces
Ndai	Naumovozyma dairenensis	5548	832	562	0.149964	42	0.0504808	21	9	0.0160142	536	0.953737	Fungi; Dikarya; Ascomycota; saccharomyceta; Saccharomycotina; Saccharomycetes; Saccharomycetales; Saccharomycetaceae; Naumovozyma
Spar	Saccharomyces paradoxus	4771	749	530	0.15699	na	na	na	14	0.0264151	499	0.941509	Fungi; Dikarya; Ascomycota; saccharomyceta; Saccharomycotina; Saccharomycetes; Saccharomycetales; Saccharomycetaceae; Saccharomyces
Smik	Saccharomyces mikatae	3109	463	335	0.148922	na	na	na	9	0.0268657	318	0.949254	Fungi; Dikarya; Ascomycota; saccharomyceta; Saccharomycotina; Saccharomycetes; Saccharomycetales; Saccharomycetaceae; Saccharomyces
Skud	Saccharomyces kudriavzevii	3778	553	395	0.146374	na	na	na	10	0.0253165	381	0.964557	Fungi; Dikarya; Ascomycota; saccharomyceta; Saccharomycotina; Saccharomycetes; Saccharomycetales; Saccharomycetaceae; Saccharomyces
Scer	Saccharomyces cerevisiae	5381	845	597	0.157034	41	0.0485207	20	12	0.0201005	571	0.956449	Fungi; Dikarya; Ascomycota; saccharomyceta; Saccharomycotina; Saccharomycetes; Saccharomycetales; Saccharomycetaceae; Saccharomyces
Scas	Saccharomyces castellii	5693	844	577	0.148252	36	0.042654	17	11	0.0190641	552	0.956672	Fungi; Dikarya; Ascomycota; saccharomyceta; Saccharomycotina; Saccharomycetes; Saccharomycetales; Saccharomycetaceae; Saccharomyces
Sbay	Saccharomyces bayanus	4970	801	577	0.161167	25	0.031211	12	13	0.0225303	550	0.953206	Fungi; Dikarya; Ascomycota; saccharomyceta; Saccharomycotina; Saccharomycetes; Saccharomycetales; Saccharomycetaceae; Saccharomyces
Tpha	Tetrapisispora phaffii CBS 4417	5250	795	553	0.151429	32	0.0402516	15	8	0.0144665	521	0.942134	Fungi; Dikarya; Ascomycota; saccharomyceta; Saccharomycotina; Saccharomycetes; Saccharomycetales; Saccharomycetaceae; Tetrapisispora
Tdel	Torulaspora delbrueckii	4972	812	555	0.163315	59	0.0726601	25	13	0.0234234	531	0.956757	Fungi; Dikarya; Ascomycota; saccharomyceta; Saccharomycotina; Saccharomycetes; Saccharomycetales; Saccharomycetaceae; Torulaspora
Vpol	Vanderwaltozyma_polyspora	5367	796	548	0.148314	28	0.0351759	14	7	0.0127737	519	0.94708	Fungi; Dikarya; Ascomycota; saccharomyceta; Saccharomycotina; Saccharomycetes; Saccharomycetales; Saccharomycetaceae; Vanderwaltozyma
Zrou	Zygosaccharomyces rouxii	4991	811	552	0.162492	29	0.0357583	14	12	0.0217391	522	0.945652	Fungi; Dikarya; Ascomycota; saccharomyceta; Saccharomycotina; Saccharomycetes; Saccharomycetales; Saccharomycetaceae; Zygosaccharomyces
Hpol	Hansenula polymorpha	5284	880	579	0.16654	38	0.0431818	18	10	0.0172712	534	0.92228	Fungi; Dikarya; Ascomycota; saccharomyceta; Saccharomycotina; Saccharomycetes; Saccharomycetales; Saccharomycetales incertae sedis; Ogataea
Hanva1	Hanseniaspora valbyensis NRRL Y-1626	4800	649	416	0.135208	13	0.0200308	6	6	0.0144231	379	0.911058	Fungi; Dikarya; Ascomycota; saccharomyceta; Saccharomycotina; Saccharomycetes; Saccharomycetales; Saccharomycodaceae; Hanseniaspora
Nadfu1	Nadsonia fulvescens var. elongata DSM 6958	5657	853	591	0.150787	27	0.031653	13	5	0.00846024	471	0.796954	Fungi; Dikarya; Ascomycota; saccharomyceta; Saccharomycotina; Saccharomycetes; Saccharomycetales; Saccharomycodaceae; Nadsonia
Spom	Schizosaccharomyces pombe	5065	764	531	0.150839	24	0.0314136	10	8	0.0150659	403	0.758945	Fungi; Dikarya; Ascomycota; Taphrinomycotina; Schizosaccharomycetes; Schizosaccharomycetales; Schizosaccharomycetaceae; Schizosaccharomyces
Soct	Schizosaccharomyces octosporus	4925	733	490	0.148832	19	0.0259209	9	8	0.0163265	373	0.761224	Fungi; Dikarya; Ascomycota; Taphrinomycotina; Schizosaccharomycetes; Schizosaccharomycetales; Schizosaccharomycetaceae; Schizosaccharomyces
Sjap	Schizosaccharomyces japonicus	5172	683	489	0.132057	16	0.0234261	7	3	0.00613497	372	0.760736	Fungi; Dikarya; Ascomycota; Taphrinomycotina; Schizosaccharomycetes; Schizosaccharomycetales; Schizosaccharomycetaceae; Schizosaccharomyces
Soyt	Schizosaccharomyces cryophilus	5057	744	503	0.147123	15	0.0201613	7	9	0.0178926	383	0.761431	Fungi; Dikarya; Ascomycota; Taphrinomycotina; Schizosaccharomycetes; Schizosaccharomycetales; Schizosaccharomycetaceae; Schizosaccharomyces
Saico1	Saitoella complicata NRRL Y-17804	7034	1021	683	0.145152	27	0.0264447	13	4	0.00585652	512	0.749634	Fungi; Dikarya; Ascomycota; Taphrinomycotina; Taphrinomycotina incertae sedis; Saitoella
Aurde1	Auricularia delicata SS-5	23577	1479	894	0.0627306	21	0.0141988	10	15	0.0167785	794	0.888143	Fungi; Dikarya; Basidiomycota; Agaricomycotina; Agaricomycetes; Agaricomycetes incertae sedis; Auriculariales; Auriculariaceae; Auricularia
Botbo1	Botryobasidium botryosum	16526	1269	787	0.0767881	10	0.00788022	5	16	0.0203304	665	0.844981	Fungi; Dikarya; Basidiomycota; Agaricomycotina; Agaricomycetes; Agaricomycetes incertae sedis; Cantharellales; Botryobasidiaceae; Botryobasidium
Tulca1	Tulasnella calospora AL13/4D	19659	1273	756	0.0647541	13	0.0102121	6	13	0.0171958	650	0.859788	Fungi; Dikarya; Basidiomycota; Agaricomycotina; Agaricomycetes; Agaricomycetes incertae sedis; Cantharellales; Tulasnellaceae; Tulasnella
Pchr	Phanerochaete chrysosporium	10048	1297	777	0.12908	32	0.0246723	15	24	0.030888	727	0.93565	Fungi; Dikarya; Basidiomycota; Agaricomycotina; Agaricomycetes; Agaricomycetes incertae sedis; Corticiales; Corticiaceae; Phanerochaete
Phaca1	Phanerochaete carnosa HHB-10118-Sp	13937	1353	814	0.0970797	22	0.0162602	10	29	0.0356265	769	0.944717	Fungi; Dikarya; Basidiomycota; Agaricomycotina; Agaricomycetes; Agaricomycetes incertae sedis; Corticiales; Corticiaceae; Phanerochaete
Punst1	Punctularia strigosozonata	11538	1307	789	0.113278	27	0.020658	13	22	0.0278834	733	0.929024	Fungi; Dikarya; Basidiomycota; Agaricomycotina; Agaricomycetes; Agaricomycetes incertae sedis; Corticiales; Punctulariaceae; Punctularia
Glotr1	Gloeophyllum trabeum	11846	1266	786	0.106872	27	0.021327	12	18	0.0229008	716	0.910941	Fungi; Dikarya; Basidiomycota; Agaricomycotina; Agaricomycetes; Agaricomycetes incertae sedis; Gloeophyllales; Gloeophyllaceae; Gloeophyllum
Fomme1	Fomitiporia mediterranea	11333	1255	747	0.110739	11	0.00876494	5	18	0.0240964	668	0.894244	Fungi; Dikarya; Basidiomycota; Agaricomycotina; Agaricomycetes; Agaricomycetes incertae sedis; Hymenochaetales; Hymenochaetaceae; Fomitiporia
Fompi1	Fomitopsis pinicola SS1	14724	1326	825	0.090057	24	0.0180995	11	20	0.0242424	782	0.947879	Fungi; Dikarya; Basidiomycota; Agaricomycotina; Agaricomycetes; Agaricomycetes incertae sedis; Polyporales; Coriolaceae; Fomitopsis
PosplRSB12	Postia placenta MAD-698-R-SB12	12541	1286	816	0.102544	19	0.0147745	9	25	0.0306373	773	0.947304	Fungi; Dikarya; Basidiomycota; Agaricomycotina; Agaricomycetes; Agaricomycetes incertae sedis; Polyporales; Coriolaceae; Postia
Ppla	Postia placenta	17173	2031	1281	0.118267	31	0.0152634	14	43	0.0335675	1254	0.978923	Fungi; Dikarya; Basidiomycota; Agaricomycotina; Agaricomycetes; Agaricomycetes incertae sedis; Polyporales; Coriolaceae; Postia
Trave1	Trametes versicolor	14296	1378	845	0.0963906	14	0.0101597	7	20	0.0236686	800	0.946746	Fungi; Dikarya; Basidiomycota; Agaricomycotina; Agaricomycetes; Agaricomycetes incertae sedis; Polyporales; Coriolaceae; Trametes
Wolco1	Wolfiporia cocos MD-104 SS10	12746	1312	787	0.102934	10	0.00762195	5	24	0.0304956	746	0.947903	Fungi; Dikarya; Basidiomycota; Agaricomycotina; Agaricomycetes; Agaricomycetes incertae sedis; Polyporales; Coriolaceae; Wolfiporia
Bjead1	Bjerkandera adusta	15473	1314	780	0.0849221	15	0.0114155	7	19	0.024359	727	0.932051	Fungi; Dikarya; Basidiomycota; Agaricomycotina; Agaricomycetes; Agaricomycetes incertae sedis; Polyporales; Meruliaceae; Bjerkandera
Csub	Ceriporiopsis subvermispora	12125	1285	761	0.105979	24	0.018677	11	15	0.0197109	715	0.939553	Fungi; Dikarya; Basidiomycota; Agaricomycotina; Agaricomycetes; Agaricomycetes incertae sedis; Polyporales; Meruliaceae; Ceriporiopsis
Phlgi1	Phlebiopsis gigantea	11891	1222	770	0.102767	25	0.0204583	12	21	0.0272727	721	0.936364	Fungi; Dikarya; Basidiomycota; Agaricomycotina; Agaricomycetes; Agaricomycetes incertae sedis; Polyporales; Phanerochaetaceae; Phlebiopsis
Dicsq1	Dichomitus squalens	12290	1339	818	0.10895	16	0.0119492	8	20	0.0244499	767	0.937653	Fungi; Dikarya; Basidiomycota; Agaricomycotina; Agaricomycetes; Agaricomycetes incertae sedis; Polyporales; Polyporaceae; Dichomitus
Hann	Heterobasidion annosum	12299	1195	723	0.0971624	21	0.0175732	10	14	0.0193638	654	0.904564	Fungi; Dikarya; Basidiomycota; Agaricomycotina; Agaricomycetes; Agaricomycetes incertae sedis; Russulales; Bondarzewiaceae; Heterobasidion; Heterobasidion annosum species complex
Stehi1	Stereum hirsutum FP-91666 SS1	14072	1522	893	0.108158	30	0.0197109	14	29	0.0324748	823	0.921613	Fungi; Dikarya; Basidiomycota; Agaricomycotina; Agaricomycetes; Agaricomycetes incertae sedis; Russulales; Stereaceae; Stereum
Sebve1	Sebacina vermifera MAFF 305830	15312	1204	722	0.0786311	12	0.00996678	6	6	0.00831025	629	0.871191	Fungi; Dikarya; Basidiomycota; Agaricomycotina; Agaricomycetes; Agaricomycetes incertae sedis; Sebacinales; Sebacinaceae; Sebacina
Abibi	Agaricus bisporus var. bisporus	10438	1157	745	0.110845	20	0.0172861	10	45	0.0604027	722	0.969128	Fungi; Dikarya; Basidiomycota; Agaricomycotina; Agaricomycetes; Agaricomycetidae; Agaricales; Agaricaceae; Agaricus
Abibu	Agaricus bisporus var. burnettii	11289	1151	726	0.101958	26	0.0225891	12	45	0.0619835	704	0.969697	Fungi; Dikarya; Basidiomycota; Agaricomycotina; Agaricomycetes; Agaricomycetidae; Agaricales; Agaricaceae; Agaricus; Agaricus bisporus
Plicr1	Plicaturopsis crispa	13626	1339	795	0.098268	17	0.012696	8	17	0.0213836	746	0.938365	Fungi; Dikarya; Basidiomycota; Agaricomycotina; Agaricomycetes; Agaricomycetidae; Agaricales; Agaricales incertae sedis; Plicaturopsis
Hebcy1	Hebeloma cylindrosporum h7	16841	1139	706	0.0676326	24	0.0210711	12	30	0.0424929	677	0.958924	Fungi; Dikarya; Basidiomycota; Agaricomycotina; Agaricomycetes; Agaricomycetidae; Agaricales; Cortinariaceae; Hebeloma
Lbic	Laccaria bicolor	20614	1250	781	0.0606384	14	0.0112	7	29	0.0371319	749	0.959027	Fungi; Dikarya; Basidiomycota; Agaricomycotina; Agaricomycetes; Agaricomycetidae; Agaricales; Cortinariaceae; Laccaria
Post	Pleurotus ostreatus	11603	1318	802	0.113591	24	0.0182094	11	12	0.0149626	761	0.948878	Fungi; Dikarya; Basidiomycota; Agaricomycotina; Agaricomycetes; Agaricomycetidae; Agaricales; Pleurotaceae; Pleurotus
Ccin	Coprinopsis cinerea	13544	1193	709	0.0880833	16	0.0134116	8	26	0.0366714	673	0.949224	Fungi; Dikarya; Basidiomycota; Agaricomycotina; Agaricomycetes; Agaricomycetidae; Agaricales; Psathyrellaceae; Coprinopsis
Scom	Schizophyllum commune	13181	1300	777	0.0986268	25	0.0192308	12	24	0.030888	718	0.924067	Fungi; Dikarya; Basidiomycota; Agaricomycotina; Agaricomycetes; Agaricomycetidae; Agaricales; Schizophyllaceae; Schizophyllum
Galma1	Galerina marginata	21461	1452	876	0.0676576	13	0.00895317	6	51	0.0582192	841	0.960046	Fungi; Dikarya; Basidiomycota; Agaricomycotina; Agaricomycetes; Agaricomycetidae; Agaricales; Strophariaceae; Galerina
Hypsu1	Hypholoma sublateritium	17911	1345	813	0.0750935	29	0.0215613	13	37	0.0455105	785	0.96556	Fungi; Dikarya; Basidiomycota; Agaricomycotina; Agaricomycetes; Agaricomycetidae; Agaricales; Strophariaceae; Hypholoma
Gymlu1	Gymnopus luxurians	22057	1847	987	0.0837376	20	0.0108284	10	44	0.0445795	950	0.962513	Fungi; Dikarya; Basidiomycota; Agaricomycotina; Agaricomycetes; Agaricomycetidae; Agaricales; Tricholomataceae; Gymnopus
Pilcr1	Piloderma croceum F 1598	21583	1347	820	0.0624102	24	0.0178174	11	23	0.0280488	773	0.942683	Fungi; Dikarya; Basidiomycota; Agaricomycotina; Agaricomycetes; Agaricomycetidae; Atheliales; Atheliaceae; Piloderma
Conpu1	Coniophora puteana	13761	1458	868	0.105952	23	0.015775	11	27	0.031106	835	0.961982	Fungi; Dikarya; Basidiomycota; Agaricomycotina; Agaricomycetes; Agaricomycetidae; Boletales; Coniophorineae; Coniophoraceae; Coniophora
Serlavarsha1	Serpula lacrymans var shastensis SHA21-2	13805	1187	706	0.0859833	18	0.0151643	9	18	0.0254958	664	0.94051	Fungi; Dikarya; Basidiomycota; Agaricomycotina; Agaricomycetes; Agaricomycetidae; Boletales; Coniophorineae; Serpulaceae; Serpula
SerlaS7	Serpula lacrymans S7	12789	1198	752	0.0936743	21	0.0175292	10	19	0.025266	707	0.94016	Fungi; Dikarya; Basidiomycota; Agaricomycotina; Agaricomycetes; Agaricomycetidae; Boletales; Coniophorineae; Serpulaceae; Serpula
Slac	Serpula lacrymans	12917	1139	707	0.0881784	29	0.0254609	13	21	0.029703	666	0.942008	Fungi; Dikarya; Basidiomycota; Agaricomycotina; Agaricomycetes; Agaricomycetidae; Boletales; Coniophorineae; Serpulaceae; Serpula
Paxin1	Paxillus involutus ATCC 200175	17968	1325	834	0.0737422	23	0.0173585	11	21	0.0251799	804	0.964029	Fungi; Dikarya; Basidiomycota; Agaricomycotina; Agaricomycetes; Agaricomycetidae; Boletales; Paxilineae; Paxillaceae; Paxillus
Hydpi2	Hydnomerulius pinastri	13270	1297	796	0.0977393	18	0.0138782	9	25	0.031407	766	0.962312	Fungi; Dikarya; Basidiomycota; Agaricomycotina; Agaricomycetes; Agaricomycetidae; Boletales; Paxilineae; Paxillineae incertae sedis; Hydnomerulius
Pisti1	Pisolithus tinctorius Marx 270	22701	1178	733	0.051892	22	0.0186757	11	24	0.0327422	709	0.967258	Fungi; Dikarya; Basidiomycota; Agaricomycotina; Agaricomycetes; Agaricomycetidae; Boletales; Sclerodermatineae; Pisolithaceae; Pisolithus
Pismi1	Pisolithus microcarpus 441	21064	1090	707	0.0517471	20	0.0183486	10	20	0.0282885	681	0.963225	Fungi; Dikarya; Basidiomycota; Agaricomycotina; Agaricomycetes; Agaricomycetidae; Boletales; Sclerodermatineae; Pisolithaceae; Pisolithus
Sclci1	Scleroderma citrinum Foug A	21012	1123	725	0.0534457	22	0.0195904	11	24	0.0331034	696	0.96	Fungi; Dikarya; Basidiomycota; Agaricomycotina; Agaricomycetes; Agaricomycetidae; Boletales; Sclerodermatineae; Sclerodermataceae; Scleroderma
Jaaar1	Jaapia argillacea	16419	1314	804	0.0800292	17	0.0129376	8	19	0.0236318	736	0.915423	Fungi; Dikarya; Basidiomycota; Agaricomycotina; Agaricomycetes; Agaricomycetidae; Jaapiales; Jaapiaceae; Jaapia
Sphst1	Sphaerobolus stellatus	35274	2086	1167	0.059137	34	0.0162991	16	33	0.0282776	1075	0.921165	Fungi; Dikarya; Basidiomycota; Agaricomycotina; Agaricomycetes; Phallomycetidae; Geastrales; Sphaerobolaceae; Sphaerobolus
Dacsp1	Dacryopinax sp. DJM 731 SSP1	10242	1171	757	0.114333	24	0.0204953	12	8	0.010568	608	0.80317	Fungi; Dikarya; Basidiomycota; Agaricomycotina; Dacrymycetes; Dacrymycetales; Dacrymycetaceae
Cneo	Cryptococcus neoformans var. grubii	7302	975	666	0.133525	30	0.0307692	13	11	0.0165165	509	0.764264	Fungi; Dikarya; Basidiomycota; Agaricomycotina; Tremellomycetes; Tremellales; Tremellaceae; Filobasidiella; Filobasidiella/Cryptococcus neoformans species complex
Cnej	Cryptococcus neoformans JEC21	6475	961	668	0.148417	34	0.0353798	15	8	0.011976	510	0.763473	Fungi; Dikarya; Basidiomycota; Agaricomycotina; Tremellomycetes; Tremellales; Tremellaceae; Filobasidiella; Filobasidiella/Cryptococcus neoformans species complex
Cneb	Cryptococcus neoformans B-3501A	6578	949	651	0.144269	34	0.0358272	15	8	0.0122888	490	0.752688	Fungi; Dikarya; Basidiomycota; Agaricomycotina; Tremellomycetes; Tremellales; Tremellaceae; Filobasidiella; Filobasidiella/Cryptococcus neoformans species complex
Cneg	Cryptococcus gattii	6616	866	na	0.130895	21	0.0242494	9	na	na	na	na	Fungi; Dikarya; Basidiomycota; Agaricomycotina; Tremellomycetes; Tremellales; Tremellaceae; Filobasidiella; Filobasidiella/Cryptococcus neoformans species complex
Cnew	Cryptococcus gattii	7331	929	639	0.126722	17	0.0182992	7	6	0.00938967	487	0.762128	Fungi; Dikarya; Basidiomycota; Agaricomycotina; Tremellomycetes; Tremellales; Tremellaceae; Filobasidiella; Filobasidiella/Cryptococcus neoformans species complex
Tmes	Tremella mesenterica Fries	8313	835	553	0.100445	7	0.00838323	3	6	0.0108499	394	0.712477	Fungi; Dikarya; Basidiomycota; Agaricomycotina; Tremellomycetes; Tremellales; Tremellaceae; Tremella
Rhoba1	Rhodotorula graminis strain WP1	7283	935	606	0.128381	17	0.0181818	8	7	0.0115512	464	0.765677	Fungi; Dikarya; Basidiomycota; Pucciniomycotina; Microbotryomycetes; Sporidiobolales; mitosporic Sporidiobolales; Rhodotorula
Sros	Sporobolomyces roseus	5536	862	580	0.155708	27	0.0313225	13	5	0.00862069	430	0.741379	Fungi; Dikarya; Basidiomycota; Pucciniomycotina; Microbotryomycetes; Sporidiobolales; mitosporic Sporidiobolales; Sporobolomyces
Mixos1	Mixia osmundae IAM 14324	6903	893	578	0.129364	23	0.0257559	11	1	0.0017301	441	0.762976	Fungi; Dikarya; Basidiomycota; Pucciniomycotina; Mixiomycetes; Mixiales; Mixiaceae; Mixia
Croqu1	Cronartium quercuum f. sp. fusiforme G11	13903	911	611	0.0655254	4	0.00439078	2	8	0.0130933	471	0.770867	Fungi; Dikarya; Basidiomycota; Pucciniomycotina; Pucciniomycetes; Pucciniales; Cronartiaceae; Cronartium; Cronartium quercuum
Mlar	Melampsora laricis-populina	16694	1019	648	0.0610399	8	0.00785083	4	4	0.00617284	519	0.800926	Fungi; Dikarya; Basidiomycota; Pucciniomycotina; Pucciniomycetes; Pucciniales; Melampsoraceae; Melampsora
Putr	Puccinia triticina 1-1BBBD Race 1	11630	877	596	0.0754084	14	0.0159635	7	3	0.00503356	491	0.823826	Fungi; Dikarya; Basidiomycota; Pucciniomycotina; Pucciniomycetes; Pucciniales; Pucciniaceae; Puccinia
Pgra	Puccinia graminis f. sp. Tritici	20567	952	612	0.0462877	8	0.00840336	4	4	0.00653595	509	0.831699	Fungi; Dikarya; Basidiomycota; Pucciniomycotina; Pucciniomycetes; Pucciniales; Pucciniaceae; Puccinia
Mglo	Malassezia globosa	4285	664	441	0.154959	14	0.0210843	7	0	0	312	0.707483	Fungi; Dikarya; Basidiomycota; Ustilaginomycotina; Exobasidiomycetes; Malasseziales; Malasseziaceae; Malassezia
Umay	Ustilago maydis	6522	920	605	0.141061	18	0.0195652	9	1	0.00165289	434	0.717355	Fungi; Dikarya; Basidiomycota; Ustilaginomycotina; Ustilaginomycetes; Ustilaginales; Ustilaginaceae; Ustilago
Conco1	Conidiobolus coronatus NRRL28638	10635	989	693	0.0929948	23	0.0232558	11	1	0.001443	471	0.679654	Fungi; Fungi incertae sedis; Early diverging fungal lineages; Entomophthoromycotina; Entomophthorales; Ancylistaceae; Conidiobolus
Coere1	Coemansia reversa NRRL 1564	7347	887	626	0.12073	23	0.0259301	10	0	0	394	0.629393	Fungi; Fungi incertae sedis; Early diverging fungal lineages; Kickxellomycotina; Kickxellales; Kickxellaceae; Coemansia
Mcir	Mucor circinelloides	10930	1401	982	0.128179	33	0.0235546	16	1	0.00101833	768	0.782077	Fungi; Fungi incertae sedis; Early diverging fungal lineages; Mucoromycotina; Mucorales; Mucoraceae; Mucor
Pbla	Phycomyces blakesleeanus	14792	1318	899	0.0891022	13	0.00986343	6	0	0	678	0.754171	Fungi; Fungi incertae sedis; Early diverging fungal lineages; Mucoromycotina; Mucorales; Mucoraceae; Phycomyces
Rory	Rhizopus oryzae	17467	1435	999	0.0821549	16	0.0111498	8	0	0	838	0.838839	Fungi; Fungi incertae sedis; Early diverging fungal lineages; Mucoromycotina; Mucorales; Mucoraceae; Rhizopus
Eint	Encephalitozoon intestinalis ATCC 50506	1833	157	101	0.0856519	2	0.0127389	1	4	0.039604	50	0.49505	Fungi; Microsporidia; Apansporoblastina; Unikaryonidae; Encephalitozoon
Ecun	Encephalitozoon cuniculi	1996	158	98	0.0791583	12	0.0759494	5	4	0.0408163	48	0.489796	Fungi; Microsporidia; Apansporoblastina; Unikaryonidae; Encephalitozoon
PirE2	Piromyces sp. E2	14648	1044	595	0.0712725	12	0.0114943	6	2	0.00336134	479	0.805042	Fungi; Neocallimastigomycota; Neocallimastigomycetes; Neocallimastigales; Neocallimastigaceae; Piromyces
Fcyl	Fragilariopsis cylindrus	26065	na	na	na	na	na	na	na	na	na	na	stramenopiles; Bacillariophyta; Bacillariophyceae; Bacillariophycidae; Bacillariales; Bacillariaceae; Fragilariopsis
Ptrc	Phaeodactylum tricornutum	10025	na	na	na	na	na	na	na	na	na	na	stramenopiles; Bacillariophyta; Bacillariophyceae; Bacillariophycidae; Naviculales; Phaeodactylaceae; Phaeodactylum
Tpse	Thalassiosira pseudonana	11390	na	na	na	na	na	na	na	na	na	na	stramenopiles; Bacillariophyta; Coscinodiscophyceae; Thalassiosirophycidae; Thalassiosirales; Thalassiosiraceae; Thalassiosira
Psoj	Phytophthora sojae	19027	na	na	na	na	na	na	na	na	na	na	stramenopiles; Oomycetes; Peronosporales; Phytophthora
Pram	Phytophthora ramorum	15743	na	na	na	na	na	na	na	na	na	na	stramenopiles; Oomycetes; Peronosporales; Phytophthora
Pinf	Phytophthora infestans T30-4	18140	na	na	na	na	na	na	na	na	na	na	stramenopiles; Oomycetes; Peronosporales; Phytophthora
Pcap	Phytophthora capsici	17414	na	na	na	na	na	na	na	na	na	na	stramenopiles; Oomycetes; Peronosporales; Phytophthora
Sprp	Saprolegnia parasitica CBS223.65	18729	na	na	na	na	na	na	na	na	na	na	stramenopiles; Oomycetes; Saprolegniales; Saprolegniaceae; Saprolegnia
Aano	Aureococcus anophagefferens	11501	na	na	na	na	na	na	na	na	na	na	stramenopiles; Pelagophyceae; Aureococcus
