# Supplementary material for: The Evolution of Fungal Metabolic Pathways
Source: PLoS Genet. 2014 Dec 4;10(12):e1004816. doi: 10.1371/journal.pgen.1004816 (PMC4256263; doi:10.1371/journal.pgen.1004816)
Supplement: Table S2 — List of KEGG categories and pathways used. (XLSX) [file pgen.1004816.s006.xlsx]

## Sheet: Table S2
Table S2. List of KEGG categories and pathways used.
pathway	pathway description	KEGG metabolism
map00250	Alanine, aspartate and glutamate metabolism	Amino acid
map00592	alpha-Linolenic acid metabolism	Lipid
map00520	Amino sugar and nucleotide sugar metabolism	Carbohydrate
map00627	1,4-Dichlorobenzene degradation	Xenobiotic
map00590	Arachidonic acid metabolism	Lipid
map00330	Arginine and proline metabolism	Amino acid
map00053	Ascorbate and aldarate metabolism	Carbohydrate
map00791	Atrazine degradation	Xenobiotic
map00362	Benzoate degradation via hydroxylation	Xenobiotic
map00410	beta-Alanine metabolism	Amino acid
map00965	Betalain biosynthesis	Other secondary metabolite
map01051	Biosynthesis of ansamycins	Terpenoid and polyketide
map01040	Biosynthesis of unsaturated fatty acids	Lipid
map01055	Biosynthesis of vancomycin group antibiotics	Terpenoid and polyketide
map00780	Biotin metabolism	Cofactor and vitamin
map00905	Brassinosteroid biosynthesis	Terpenoid and polyketide
map00650	Butanoate metabolism	Carbohydrate
map00524	Butirosin and neomycin biosynthesis	Other secondary metabolite
map00660	C5-Branched dibasic acid metabolism	Carbohydrate
map00232	Caffeine metabolism	Other secondary metabolite
map00930	Caprolactam degradation	Xenobiotic
map00710	Carbon fixation in photosynthetic organisms	Energy
map00720	Reductive carboxylate cycle in photosynthetic bacteria	Energy
map00906	Carotenoid biosynthesis	Terpenoid and polyketide
map00625	Tetrachloroethene degradation	Xenobiotic
map00361	gamma-Hexachlorocyclohexane degradation	Xenobiotic
map00020	Citrate cycle (TCA cycle)	Carbohydrate
map00073	Cutin, suberine and wax biosynthesis	Lipid
map00460	Cyanoamino acid metabolism	Amino acid
map00270	Cysteine and methionine metabolism	Amino acid
map00473	D-Alanine metabolism	Amino acid
map00472	D-Arginine and D-ornithine metabolism	Amino acid
map00471	D-Glutamine and D-glutamate metabolism	Amino acid
map00621	Biphenyl degradation	Xenobiotic
map00904	Diterpenoid biosynthesis	Terpenoid and polyketide
map00982	Drug metabolism - cytochrome P450	Xenobiotic
map00983	Drug metabolism - other enzymes	Xenobiotic
map00565	Ether lipid metabolism	Lipid
map00642	Ethylbenzene degradation	Xenobiotic
map00061	Fatty acid biosynthesis	Lipid
map00071	Fatty acid metabolism	Lipid
map00062	Fatty acid elongation in mitochondria	Lipid
map00944	Flavone and flavonol biosynthesis	Other secondary metabolite
map00941	Flavonoid biosynthesis	Other secondary metabolite
map00364	Fluorobenzoate degradation	Xenobiotic
map00790	Folate biosynthesis	Cofactor and vitamin
map00051	Fructose and mannose metabolism	Carbohydrate
map00052	Galactose metabolism	Carbohydrate
map00281	Geraniol degradation	Terpenoid and polyketide
map00966	Glucosinolate biosynthesis	Other secondary metabolite
map00480	Glutathione metabolism	Amino acid
map00561	Glycerolipid metabolism	Lipid
map00564	Glycerophospholipid metabolism	Lipid
map00260	Glycine, serine and threonine metabolism	Amino acid
map00010	Glycolysis / Gluconeogenesis	Carbohydrate
map00534	Heparan sulfate biosynthesis	Glycan
map00531	Glycosaminoglycan degradation	Glycan
map00604	Glycosphingolipid biosynthesis - ganglio series	Glycan
map00603	Glycosphingolipid biosynthesis - globo series	Glycan
map00563	Glycosylphosphatidylinositol(GPI)-anchor biosynthesis	Glycan
map00630	Glyoxylate and dicarboxylate metabolism	Carbohydrate
map00340	Histidine metabolism	Amino acid
map00901	Indole alkaloid biosynthesis	Other secondary metabolite
map00562	Inositol phosphate metabolism	Carbohydrate
map00950	Isoquinoline alkaloid biosynthesis	Other secondary metabolite
map00903	Limonene and pinene degradation	Terpenoid and polyketide
map00591	Linoleic acid metabolism	Lipid
map00785	Lipoic acid metabolism	Cofactor and vitamin
map00540	Lipopolysaccharide biosynthesis	Glycan
map00300	Lysine biosynthesis	Amino acid
map00310	Lysine degradation	Amino acid
map00980	Metabolism of xenobiotics by cytochrome P450	Xenobiotic
map00680	Methane metabolism	Energy
map00510	N-Glycan biosynthesis	Glycan
map00626	Naphthalene and anthracene degradation	Xenobiotic
map00760	Nicotinate and nicotinamide metabolism	Cofactor and vitamin
map00910	Nitrogen metabolism	Energy
map00401	Novobiocin biosynthesis	Other secondary metabolite
map00670	One carbon pool by folate	Cofactor and vitamin
map00511	Other glycan degradation	Glycan
map00514	O-Mannosyl glycan biosynthesis	Glycan
map00190	Oxidative phosphorylation	Energy
map00770	Pantothenate and CoA biosynthesis	Cofactor and vitamin
map00311	Penicillin and cephalosporin biosynthesis	Other secondary metabolite
map00040	Pentose and glucuronate interconversions	Carbohydrate
map00030	Pentose phosphate pathway	Carbohydrate
map00550	Peptidoglycan biosynthesis	Glycan
map00360	Phenylalanine metabolism	Amino acid
map00400	Phenylalanine, tyrosine and tryptophan biosynthesis	Amino acid
map00940	Phenylpropanoid biosynthesis	Other secondary metabolite
map00440	Phosphonate and phosphinate metabolism	Amino acid
map00195	Photosynthesis	Energy
map00624	1- and 2-Methylnaphthalene degradation	Xenobiotic
map00523	Polyketide sugar unit biosynthesis	Terpenoid and polyketide
map00860	Porphyrin and chlorophyll metabolism	Cofactor and vitamin
map00120	Primary bile acid biosynthesis	Lipid
map00640	Propanoate metabolism	Carbohydrate
map00230	Purine metabolism	Nucleotide
map00240	Pyrimidine metabolism	Nucleotide
map00620	Pyruvate metabolism	Carbohydrate
map00830	Retinol metabolism	Cofactor and vitamin
map00740	Riboflavin metabolism	Cofactor and vitamin
map00450	Selenoamino acid metabolism	Amino acid
map00909	Sesquiterpenoid biosynthesis	Terpenoid and polyketide
map00600	Sphingolipid metabolism	Lipid
map00500	Starch and sucrose metabolism	Carbohydrate
map00100	Steroid biosynthesis	Lipid
map00140	Steroid hormone biosynthesis	Lipid
map00945	Stilbenoid, diarylheptanoid and gingerol biosynthesis	Other secondary metabolite
map00521	Streptomycin biosynthesis	Other secondary metabolite
map00643	Styrene degradation	Xenobiotic
map00920	Sulfur metabolism	Energy
map00072	Synthesis and degradation of ketone bodies	Lipid
map00430	Taurine and hypotaurine metabolism	Amino acid
map00900	Terpenoid backbone biosynthesis	Terpenoid and polyketide
map00253	Tetracycline biosynthesis	Terpenoid and polyketide
map00730	Thiamine metabolism	Cofactor and vitamin
map00623	2,4-Dichlorobenzoate degradation	Xenobiotic
map00960	Tropane, piperidine and pyridine alkaloid biosynthesis	Other secondary metabolite
map00380	Tryptophan metabolism	Amino acid
map00350	Tyrosine metabolism	Amino acid
map00130	Ubiquinone and other terpenoid-quinone biosynthesis	Cofactor and vitamin
map00290	Valine, leucine and isoleucine biosynthesis	Amino acid
map00280	Valine, leucine and isoleucine degradation	Amino acid
map00513	High-mannose type N-glycan biosynthesis	Glycan
map00750	Vitamin B6 metabolism	Cofactor and vitamin
map00622	Toluene and xylene degradation	Xenobiotic
map00908	Zeatin biosynthesis	Terpenoid and polyketide
map01110	Biosynthesis of secondary metabolites	Biosynthesis of secondary metabolites
map01120	Microbial metabolism in diverse environments	Microbial metabolism in diverse environments
