# Supplementary material for: The Evolution of Fungal Metabolic Pathways
Source: PLoS Genet. 2014 Dec 4;10(12):e1004816. doi: 10.1371/journal.pgen.1004816 (PMC4256263; doi:10.1371/journal.pgen.1004816)
Supplement: Table S3 — Average gene clustering, GD and HGT per genome. (XLSX) [file pgen.1004816.s007.xlsx]

## Sheet: Table S3
Table S3 Average ECgenes, gene clustering, GD and HGT per genome
	Average per genome
	No. proteins	No. ECgenes	No. notung ECgenesa	Pct. ECgenesb	No. clusters	No. clustered	Pct. clusteredc	No. transferred	Pct. transferredd	No. duplicated	Pct. duplicatedd
Fungi	10563.7	1188.47	746.531	0.122499	16.7059	36.3186	0.0296693	22.9662	0.0284289	668.217	0.886929
Agaricomycetes	15779.9	1328.98	807.14	0.0890266	9.97674	21	0.0159422	24.3023	0.0300169	757	0.937335
Saccharomycotina	5478.48	840.833	562.5	0.153785	14.9773	32.3864	0.0373217	10.2708	0.0184545	513.104	0.913736
Pezizomycotina	11317.6	1418.28	868.598	0.126088	24.1687	53.1205	0.0357476	37.2073	0.0412072	792.646	0.910734
aNumber of ECgenes that passed the gene tree-species phylogeny reconciliation analysis
bPercentage of No. proteins
cPercentage of total ECgenes
dPercentage of total notung ECgenes
