# Supplementary material for: The Evolution of Fungal Metabolic Pathways
Source: PLoS Genet. 2014 Dec 4;10(12):e1004816. doi: 10.1371/journal.pgen.1004816 (PMC4256263; doi:10.1371/journal.pgen.1004816)
Supplement: Table S4 — Fisher's exact tests for over/underrepresentation of KEGG metabolic categories in ECgene subsets. (XLSX) [file pgen.1004816.s008.xlsx]

## Sheet: Table S4
Table S4 Fisher's exact tests for over/underrepresentation of KEGG metabolic categories in ECgene subsets.
Lineage	ECgene subset	Metabolic category	no. in subset and kegg cat	no. not in subset and in metabolic cat	no. in subset and not in metabolic cat	no. not in subset and not in metabolic cat	pvalue (two sided Fisher's exact test)	pvalue (Benjamini & Hochberg adjusted)	significant (adjusted pvalue <= 0.05)
Agaricomycetes	Clustered	Amino acid	383	16512	903	55446	2.26e-08	4.05241e-08	over
Agaricomycetes	Clustered	Biosynthesis of secondary metabolites	299	19042	903	56243	0.763457	0.773372
Agaricomycetes	Clustered	Carbohydrate	430	16389	859	53985	4.25e-16	1.02e-15	over
Agaricomycetes	Clustered	Cofactor and vitamin	109	7686	903	55942	0.223704	0.258502
Agaricomycetes	Clustered	Energy	133	8716	903	55403	0.522113	0.554079
Agaricomycetes	Clustered	Glycan	9	2153	903	55825	7.48e-07	1.25471e-06	under
Agaricomycetes	Clustered	Lipid	266	12349	903	55462	0.000113393	0.00016847	over
Agaricomycetes	Clustered	Metabolic pathways	652	42514	903	56083	0.352969	0.385057
Agaricomycetes	Clustered	Microbial metabolism in diverse environments	313	11559	903	56243	4.18e-14	9.18423e-14	over
Agaricomycetes	Clustered	Nucleotide	193	8178	802	52135	4.48e-07	7.76533e-07	over
Agaricomycetes	Clustered	Other secondary metabolite	102	4450	902	56163	0.00122391	0.00163188	over
Agaricomycetes	Clustered	Terpenoid and polyketide	108	2466	903	56215	9.46e-18	2.34248e-17	over
Agaricomycetes	Clustered	Xenobiotic	215	7297	898	55862	1.31e-13	2.76162e-13	over
Agaricomycetes	Duplicated	Amino acid	9792	9141	32012	30778	0.0759362	0.0904278
Agaricomycetes	Duplicated	Biosynthesis of secondary metabolites	12239	8595	32551	31298	5.6e-85	3.23556e-84	over
Agaricomycetes	Duplicated	Carbohydrate	11108	7797	30726	30440	6.89e-94	4.88564e-93	over
Agaricomycetes	Duplicated	Cofactor and vitamin	4047	4155	32310	31226	0.0101751	0.0129049	under
Agaricomycetes	Duplicated	Energy	4874	4556	32079	30896	0.177855	0.210192
Agaricomycetes	Duplicated	Glycan	1530	797	32165	31178	1.95e-46	7.41951e-46	over
Agaricomycetes	Duplicated	Lipid	6005	7612	31771	31172	1.41e-41	5.11535e-41	under
Agaricomycetes	Duplicated	Metabolic pathways	25687	22522	32447	31172	4.03e-14	8.98114e-14	over
Agaricomycetes	Duplicated	Microbial metabolism in diverse environments	6625	6238	32551	31298	0.283264	0.317908
Agaricomycetes	Duplicated	Nucleotide	3059	5503	32141	27469	1.25e-219	3.25e-218	under
Agaricomycetes	Duplicated	Other secondary metabolite	2176	2567	32428	31282	2.52e-11	4.914e-11	under
Agaricomycetes	Duplicated	Terpenoid and polyketide	1314	1629	32527	31253	1.6e-11	3.15949e-11	under
Agaricomycetes	Duplicated	Xenobiotic	2626	5286	32489	30932	7.6e-205	1.3173e-203	under
Agaricomycetes	Transferred	Amino acid	379	16577	1025	55581	0.000484665	0.000675069	over
Agaricomycetes	Transferred	Biosynthesis of secondary metabolites	341	19032	1045	56376	0.617564	0.638013
Agaricomycetes	Transferred	Carbohydrate	404	16479	992	54090	1.94e-06	3.18568e-06	over
Agaricomycetes	Transferred	Cofactor and vitamin	146	7649	1042	56078	0.752556	0.767312
Agaricomycetes	Transferred	Energy	265	8634	1014	55554	1.4e-12	2.912e-12	over
Agaricomycetes	Transferred	Glycan	48	2154	1043	55920	0.22583	0.259041
Agaricomycetes	Transferred	Lipid	112	12512	1033	55607	1.24e-15	2.93091e-15	under
Agaricomycetes	Transferred	Metabolic pathways	811	42501	1043	56218	0.554084	0.584035
Agaricomycetes	Transferred	Microbial metabolism in diverse environments	332	11577	1045	56376	4.32e-11	8.21854e-11	over
Agaricomycetes	Transferred	Nucleotide	154	8237	1045	52167	0.444358	0.474793
Agaricomycetes	Transferred	Other secondary metabolite	71	4488	1045	56295	0.203608	0.237037
Agaricomycetes	Transferred	Terpenoid and polyketide	18	2559	1045	56348	2.79e-06	4.53375e-06	under
Agaricomycetes	Transferred	Xenobiotic	150	7365	1042	55990	0.315813	0.346949
Fungi	Clustered	Amino acid	3517	72868	7384	236066	9.6e-91	6.24e-90	over
Fungi	Clustered	Biosynthesis of secondary metabolites	3239	81141	7409	239793	7.87e-32	2.361e-31	over
Fungi	Clustered	Carbohydrate	3378	71952	7077	229939	6.77e-83	3.77186e-82	over
Fungi	Clustered	Cofactor and vitamin	1437	34752	7388	238543	1.43e-21	3.84621e-21	over
Fungi	Clustered	Energy	1163	39702	7383	236086	0.0418211	0.0509695
Fungi	Clustered	Glycan	62	9380	7409	238085	3.99e-57	1.7784e-56	under
Fungi	Clustered	Lipid	1731	47769	7397	236592	8.55e-08	1.49865e-07	over
Fungi	Clustered	Metabolic pathways	5692	181693	7409	238943	0.566581	0.593198
Fungi	Clustered	Microbial metabolism in diverse environments	2676	53237	7409	239793	6.21e-92	4.212e-91	over
Fungi	Clustered	Nucleotide	1422	37740	6805	220207	5.79e-11	1.08824e-10	over
Fungi	Clustered	Other secondary metabolite	1165	17308	7408	239558	3.15e-107	2.5863e-106	over
Fungi	Clustered	Terpenoid and polyketide	881	10287	7402	239719	3.79e-133	4.927e-132	over
Fungi	Clustered	Xenobiotic	1871	30081	7380	238813	4.98e-134	7.0625e-133	over
Fungi	Duplicated	Amino acid	43690	40208	136327	132456	7.32e-12	1.464e-11	over
Fungi	Duplicated	Biosynthesis of secondary metabolites	50529	39767	138321	135104	5.86e-173	9.1416e-172	over
Fungi	Duplicated	Carbohydrate	46661	36556	130710	130867	4.56e-207	8.892e-206	over
Fungi	Duplicated	Cofactor and vitamin	17249	20599	137443	134634	1.22e-72	6.13936e-72	under
Fungi	Duplicated	Energy	21932	21463	135795	133622	0.597762	0.621672
Fungi	Duplicated	Glycan	6705	3441	136737	134593	2.05e-215	4.5686e-214	over
Fungi	Duplicated	Lipid	24121	29087	135100	134449	1.06e-90	6.6144e-90	under
Fungi	Duplicated	Metabolic pathways	110607	96264	137733	134538	6.18e-87	3.708e-86	over
Fungi	Duplicated	Microbial metabolism in diverse environments	30337	29316	138321	135104	0.238182	0.271215
Fungi	Duplicated	Nucleotide	14073	25994	135980	117064	< 2.94E-249	< 2.94E-249	under
Fungi	Duplicated	Other secondary metabolite	7994	10793	137933	135049	1.28e-99	9.5086e-99	under
Fungi	Duplicated	Terpenoid and polyketide	6008	6620	138187	134932	3.39e-11	6.52889e-11	under
Fungi	Duplicated	Xenobiotic	10751	22658	138186	134134	< 2.94E-249	< 2.94E-249	under
Fungi	Transferred	Amino acid	2262	74643	4681	239892	3.36e-61	1.54165e-60	over
Fungi	Transferred	Biosynthesis of secondary metabolites	2119	82411	4754	243639	1.17e-24	3.20211e-24	over
Fungi	Transferred	Carbohydrate	1565	74042	4613	233500	0.0232954	0.0290727	over
Fungi	Transferred	Cofactor and vitamin	598	35611	4749	242371	0.000346438	0.000505087	under
Fungi	Transferred	Energy	928	40048	4649	239955	1.4e-06	2.3234e-06	over
Fungi	Transferred	Glycan	150	9341	4731	241905	0.0176282	0.0221774	under
Fungi	Transferred	Lipid	905	48661	4661	240494	0.269792	0.304982
Fungi	Transferred	Metabolic pathways	3851	184345	4704	242824	0.000607715	0.000838969	over
Fungi	Transferred	Microbial metabolism in diverse environments	1403	54612	4754	243639	2.45e-18	6.26557e-18	over
Fungi	Transferred	Nucleotide	359	38825	4739	223464	1.94e-64	9.17091e-64	under
Fungi	Transferred	Other secondary metabolite	672	17828	4741	243414	3.86e-48	1.544e-47	over
Fungi	Transferred	Terpenoid and polyketide	214	11005	4754	243558	1	1
Fungi	Transferred	Xenobiotic	513	31465	4751	242630	6.92e-05	0.000104808	under
Pezizomycotina	Clustered	Amino acid	2559	35903	4389	111545	1.11e-112	1.0823e-111	over
Pezizomycotina	Clustered	Biosynthesis of secondary metabolites	2050	38203	4409	113308	1.17e-30	3.38e-30	over
Pezizomycotina	Clustered	Carbohydrate	2059	35446	4217	108476	5.21e-46	1.93514e-45	over
Pezizomycotina	Clustered	Cofactor and vitamin	1047	17253	4388	112846	1.36e-33	4.16e-33	over
Pezizomycotina	Clustered	Energy	694	17985	4392	111442	0.634493	0.65119
Pezizomycotina	Clustered	Glycan	41	4423	4409	112629	1.22e-31	3.59094e-31	under
Pezizomycotina	Clustered	Lipid	1191	23074	4403	111935	2.09e-15	4.86627e-15	over
Pezizomycotina	Clustered	Metabolic pathways	3614	86210	4409	112791	0.00233029	0.00308072	over
Pezizomycotina	Clustered	Microbial metabolism in diverse environments	1786	27407	4409	113308	1.03e-66	5.02125e-66	over
Pezizomycotina	Clustered	Nucleotide	459	15604	4300	105085	6.58e-12	1.33309e-11	under
Pezizomycotina	Clustered	Other secondary metabolite	920	9125	4409	113195	2.14e-116	2.3846e-115	over
Pezizomycotina	Clustered	Terpenoid and polyketide	604	4839	4409	113289	1.36e-112	1.248e-111	over
Pezizomycotina	Clustered	Xenobiotic	1416	16979	4388	112767	1.77e-113	1.8408e-112	over
Pezizomycotina	Duplicated	Amino acid	21417	20230	64520	62791	0.00823569	0.0105309	over
Pezizomycotina	Duplicated	Biosynthesis of secondary metabolites	23209	19690	65396	64080	3.98e-38	1.32102e-37	over
Pezizomycotina	Duplicated	Carbohydrate	22276	18754	61679	61965	4.63e-54	2.00633e-53	over
Pezizomycotina	Duplicated	Cofactor and vitamin	8224	10749	65069	63884	6e-75	3.12e-74	under
Pezizomycotina	Duplicated	Energy	9868	9930	64019	63415	0.305996	0.338549
Pezizomycotina	Duplicated	Glycan	3241	1593	64663	63891	4.47e-118	5.364e-117	over
Pezizomycotina	Duplicated	Lipid	11809	14063	63965	63837	2.98e-38	1.01061e-37	under
Pezizomycotina	Duplicated	Metabolic pathways	52440	45944	65125	63709	1.12e-38	3.88267e-38	over
Pezizomycotina	Duplicated	Microbial metabolism in diverse environments	14850	15989	65396	64080	1.06e-13	2.26521e-13	under
Pezizomycotina	Duplicated	Nucleotide	5883	10584	64556	56554	< 2.94E-249	< 2.94E-249	under
Pezizomycotina	Duplicated	Other secondary metabolite	4011	6130	65233	64052	6.42e-100	5.0076e-99	under
Pezizomycotina	Duplicated	Terpenoid and polyketide	2926	3219	65352	64011	8.99e-06	1.41661e-05	under
Pezizomycotina	Duplicated	Xenobiotic	5921	13167	65342	63535	< 2.94E-249	< 2.94E-249	under
Pezizomycotina	Transferred	Amino acid	1583	37211	3032	113564	7.41e-47	2.8899e-46	over
Pezizomycotina	Transferred	Biosynthesis of secondary metabolites	1462	38895	3081	115345	3.71e-25	1.0335e-24	over
Pezizomycotina	Transferred	Carbohydrate	1028	36657	3002	110352	0.406442	0.437275
Pezizomycotina	Transferred	Cofactor and vitamin	385	17935	3079	114862	3.47e-05	5.3596e-05	under
Pezizomycotina	Transferred	Energy	505	18223	3015	113493	0.386855	0.419093
Pezizomycotina	Transferred	Glycan	79	4388	3063	114681	0.000355231	0.000513111	under
Pezizomycotina	Transferred	Lipid	685	23619	3027	114007	0.0403923	0.0496157	over
Pezizomycotina	Transferred	Metabolic pathways	2558	87772	3038	114860	0.000377841	0.000540763	over
Pezizomycotina	Transferred	Microbial metabolism in diverse environments	903	28343	3081	115345	6.29e-06	1.01159e-05	over
Pezizomycotina	Transferred	Nucleotide	154	15911	3081	107013	5.92e-54	2.496e-53	under
Pezizomycotina	Transferred	Other secondary metabolite	499	9565	3068	115243	1.22e-36	3.88408e-36	over
Pezizomycotina	Transferred	Terpenoid and polyketide	184	5302	3081	115326	0.00103361	0.00140211	over
Pezizomycotina	Transferred	Xenobiotic	351	18062	3081	114783	4.21e-09	7.63674e-09	under
Saccharomycotina	Clustered	Amino acid	336	11212	1420	38272	0.00043538	0.000617448	under
Saccharomycotina	Clustered	Biosynthesis of secondary metabolites	588	13184	1425	38935	0.000100944	0.000151416	over
Saccharomycotina	Clustered	Carbohydrate	617	10822	1345	37361	3.33e-19	8.658e-19	over
Saccharomycotina	Clustered	Cofactor and vitamin	177	5634	1425	38648	0.0510487	0.0617333
Saccharomycotina	Clustered	Energy	215	7183	1419	38453	0.00446972	0.00581063	under
Saccharomycotina	Clustered	Glycan	10	1661	1425	38555	5.32e-15	1.22047e-14	under
Saccharomycotina	Clustered	Lipid	173	6561	1422	38376	1.6e-05	2.496e-05	under
Saccharomycotina	Clustered	Metabolic pathways	932	29488	1425	38829	0.000479795	0.000674307	under
Saccharomycotina	Clustered	Microbial metabolism in diverse environments	377	8026	1425	38935	3.55e-05	5.42941e-05	over
Saccharomycotina	Clustered	Nucleotide	514	7854	1149	34962	1.28e-33	3.9936e-33	over
Saccharomycotina	Clustered	Other secondary metabolite	97	2173	1425	38914	0.0712492	0.0854991
Saccharomycotina	Clustered	Terpenoid and polyketide	118	1522	1418	38912	3.68e-12	7.55368e-12	over
Saccharomycotina	Clustered	Xenobiotic	148	3108	1424	38924	0.00387946	0.00508568	over
Saccharomycotina	Duplicated	Amino acid	7438	5270	24333	19446	3.61e-09	6.62541e-09	over
Saccharomycotina	Duplicated	Biosynthesis of secondary metabolites	9174	5557	24629	19920	2.48e-50	1.01811e-49	over
Saccharomycotina	Duplicated	Carbohydrate	7822	4828	23469	19138	1.47e-41	5.21182e-41	over
Saccharomycotina	Duplicated	Cofactor and vitamin	3160	2980	24434	19819	3.49e-08	6.18682e-08	under
Saccharomycotina	Duplicated	Energy	4396	3474	24293	19707	0.289831	0.322955
Saccharomycotina	Duplicated	Glycan	1358	399	24303	19855	6.2e-81	3.33517e-80	over
Saccharomycotina	Duplicated	Lipid	3619	3702	24046	19793	8.42e-18	2.11858e-17	under
Saccharomycotina	Duplicated	Metabolic pathways	20080	13518	24495	19902	9.85e-38	3.20125e-37	over
Saccharomycotina	Duplicated	Microbial metabolism in diverse environments	5515	3433	24629	19920	1.37e-28	3.88582e-28	over
Saccharomycotina	Duplicated	Nucleotide	3353	5157	23918	16327	2.94e-249	9.1728e-248	under
Saccharomycotina	Duplicated	Other secondary metabolite	1055	1228	24552	19915	4.32e-17	1.053e-16	under
Saccharomycotina	Duplicated	Terpenoid and polyketide	1070	782	24583	19877	0.0357912	0.0443129	over
Saccharomycotina	Duplicated	Xenobiotic	1213	2214	24623	19908	1.58e-112	1.3693e-111	under
Saccharomycotina	Transferred	Amino acid	259	11409	490	39372	6.95e-14	1.50583e-13	over
Saccharomycotina	Transferred	Biosynthesis of secondary metabolites	249	13534	493	40039	6.16e-07	1.056e-06	over
Saccharomycotina	Transferred	Carbohydrate	82	11374	487	38385	7.41e-07	1.25471e-06	under
Saccharomycotina	Transferred	Cofactor and vitamin	47	5764	493	39752	0.00496583	0.00640222	under
Saccharomycotina	Transferred	Energy	140	7266	487	39551	8.62e-06	1.37216e-05	over
Saccharomycotina	Transferred	Glycan	7	1664	493	39659	0.0011805	0.00158757	under
Saccharomycotina	Transferred	Lipid	91	6660	466	39492	0.20308	0.237037
Saccharomycotina	Transferred	Metabolic pathways	378	30184	491	39934	0.809366	0.814588
Saccharomycotina	Transferred	Microbial metabolism in diverse environments	147	8264	493	40039	0.000173354	0.000255125	over
Saccharomycotina	Transferred	Nucleotide	36	8332	484	35799	1.59e-14	3.59478e-14	under
Saccharomycotina	Transferred	Other secondary metabolite	92	2178	493	40018	9.5e-21	2.51186e-20	over
Saccharomycotina	Transferred	Terpenoid and polyketide	6	1639	493	40009	0.000637785	0.000872758	under
Saccharomycotina	Transferred	Xenobiotic	6	3255	493	40027	1.67e-10	3.10143e-10	under
