# Supplementary material for: The Evolution of Fungal Metabolic Pathways
Source: PLoS Genet. 2014 Dec 4;10(12):e1004816. doi: 10.1371/journal.pgen.1004816 (PMC4256263; doi:10.1371/journal.pgen.1004816)
Supplement: Table S5 — Number of inferred HGT events in different iterations of the pipeline vs published literature. (XLSX) [file pgen.1004816.s009.xlsx]

## Sheet: Table S5
Table S5 Number of inferred HGT events in different iterations of the pipeline vs published literature.
Species phylogeny	Transfer cost	No. transfer eventsa
		1.7.1.3b	1.7.1.4b	2.7.1.6c	2.7.7.12c	2.7.7.9c	5.1.3.2c
full	2	21	27	18	24	-13	nad
	4	9	6	0	-6	-4	-10
	6	4	4	-1	1	-3	-1
	8	1	4	0	1	-4	0
	10	1	2	0	1	-3	0
	12	0	2	0	0	-3	0
pruned	2	10	5	-1	9	-12	-9
	4	5	4	0	2	-4	-4
	6	1	3	0	1	-2	0
	8	1	2	0	1	-3	0
	10	1	1	0	1	-2	0
	12	0	1	0	0	0	0
aNumbers outside parentheses indicate that the pipeline recovered the published ECgene transfer, whereas numbers inside parenthesis indicate that the pipeline did not recover the published transfer.
bSlot, J. C., & Hibbett, D. S. (2007). Horizontal transfer of a nitrate assimilation gene cluster and ecological transitions in fungi: a phylogenetic study. PLoS ONE, 2, e1097. doi:10.1371/journal.pone.0001097
cSlot, J. C., & Rokas, A. (2010). Multiple GAL pathway gene clusters evolved independently and by different mechanisms in fungi. Proceedings of the National Academy of Sciences, 107(22), 10136–10141. doi:10.1073/pnas.0914418107
dEC did not pass pipeline iteration.
