# Supplementary material for: The Evolution of Fungal Metabolic Pathways
Source: PLoS Genet. 2014 Dec 4;10(12):e1004816. doi: 10.1371/journal.pgen.1004816 (PMC4256263; doi:10.1371/journal.pgen.1004816)
Supplement: Table S7 — Analysis of yeast phenotype and interaction data. a) List of EC reactions associated with genes that are never duplicated or transferred in the notung analysis with corresponding gene name in S. cerevisiae and number of protein interactions where available. b) Phenotype data from the Saccharomyces Genome Database. (XLSX) [file pgen.1004816.s011.xlsx]

## Sheet: Table S7a
Table S7a List of EC reactions associated with genes that are never duplicated or transferred in the notung analysis.
EC	description	no. ECgenesa	no. clustb	SGD gene namec	SGD interactionsd
3.2.1.33	amylo-α-1,6-glucosidase	55	0	YPR184W	35
2.5.1.83	hexaprenyl-diphosphate synthase [(2E,6E)-farnesyl-diphosphate specific]	52	7	YBR003W	15
2.4.1.259	dolichyl-P-Man:Man6GlcNAc2-PP-dolichol alpha-1,2-mannosyltransferase	46	0	YNL219C	315
2.7.7.48	RNA-directed RNA polymerase	29	1	-	-
1.17.3.2	xanthine oxidase	22	0	-	-
2.1.1.71	phosphatidyl-N-methylethanolamine N-methyltransferase	22	0	-	-
1.3.2.3	L-galactonolactone dehydrogenase	19	0	-	-
4.2.1.40	glucarate dehydratase	11	0	-	-
1.5.1.34	6,7-dihydropteridine reductase	10	0	-	-
2.1.1.222	2-polyprenyl-6-hydroxyphenol methylase	8	0	-	-
2.1.1.95	tocopherol O-methyltransferase	7	0	-	-
1.3.99.22	coproporphyrinogen dehydrogenase	6	0	-	-
1.9.3.1	cytochrome-c oxidase	6	0	-	-
2.3.1.87	aralkylamine N-acetyltransferase	5	0	-	-
5.1.3.6	UDP-glucuronate 4-epimerase	5	0	-	-
2.3.1.67	1-alkylglycerophosphocholine O-acetyltransferase	3	0	-	-
3.5.1.31	formylmethionine deformylase	3	0	-	-
5.1.3.18	GDP-mannose 3,5-epimerase	3	0	-	-
1.1.1.153	sepiapterin reductase (L-erythro-7,8-dihydrobiopterin forming)	2	0	-	-
2.1.2.2	phosphoribosylglycinamide formyltransferase	2	0	-	-
2.7.1.21	thymidine kinase	2	0	-	-
4.1.1.31	phosphoenolpyruvate carboxylase	2	0	-	-
5.5.1.9	cycloeucalenol cycloisomerase	2	0	-	-
1.3.5.5	15-cis-phytoene desaturase	1	0	-	-
1.4.3.16	L-aspartate oxidase	1	0	-	-
2.3.1.30	serine O-acetyltransferase	1	0	-	-
2.4.2.7	adenine phosphoribosyltransferase	1	0	-	-
2.7.1.19	phosphoribulokinase	1	0	-	-
2.7.9.3	selenide, water dikinase	1	0	-	-
2.9.1.2	O-phospho-L-seryl-tRNASec:L-selenocysteinyl-tRNA synthase	1	0	-	-
3.5.1.19	nicotinamidase	1	0	-	-
5.2.1.13	prolycopene isomerase	1	0	-	-
6.6.1.1	magnesium chelatase	1	0	-	-
aNumber of ECgenes to pass the notung reconcilliation pipeline.
bNumber of clustered ECgenes to pass the notung reconcilliation pipeline.
bSaccharomyces cerevisiae systematic name from the Saccharomyces genome database http://www.yeastgenome.org
cTotal described interactions from the Saccharomyces genome database http://www.yeastgenome.org

## Sheet: Table S7b
Table S7b Phenotype data from Saccharomyces genome database http://www.yeastgenome.org (last accessed 24 August 2014)
EC	feature name	gene name	reference	experiment type	mutant type	strain	phenotype
3.2.1.33	YPR184W	GDB1	PMID:24040173	homozygous diploid, competitive growth	null	S288C (BY4743)	competitive fitness: increased
3.2.1.33	YPR184W	GDB1	PMID:15886332	large-scale survey	null	S288C	metal resistance: decreased
3.2.1.33	YPR184W	GDB1	PMID:18622397	competitive growth	null	S288C	competitive fitness: normal
3.2.1.33	YPR184W	GDB1	PMID:23157175	systematic mutation set	null	S288C	resistance to chemicals: decreased
3.2.1.33	YPR184W	GDB1	PMID:23403841	homozygous diploid, systematic mutation set	null	S288C (BY4743)	resistance to chemicals: decreased
3.2.1.33	YPR184W	GDB1	PMID:17314395	systematic mutation set	null	S288C	resistance to chemicals: decreased
3.2.1.33	YPR184W	GDB1	PMID:24360837	homozygous diploid, systematic mutation set	null	S288C	resistance to chemicals: decreased
3.2.1.33	YPR184W	GDB1	PMID:12096123	homozygous diploid, systematic mutation set	null	S288C	chemical compound accumulation: increased
3.2.1.33	YPR184W	GDB1	PMID:12140549	systematic mutation set	null	S288C	viable
3.2.1.33	YPR184W	GDB1	PMID:11094287	classical genetics	null	Other	chemical compound accumulation: increased
3.2.1.33	YPR184W	GDB1	PMID:23103169	systematic mutation set	null	S288C	competitive fitness: decreased
2.4.1.259	YNL219C	ALG9	PMID:20963216	homozygous diploid, systematic mutation set	null	S288C	desiccation resistance: decreased
2.4.1.259	YNL219C	ALG9	PMID:22244311	heterozygous diploid, competitive growth	null	S288C	haploproficient
2.4.1.259	YNL219C	ALG9	PMID:18622397	competitive growth	null	S288C	competitive fitness: increased
2.4.1.259	YNL219C	ALG9	PMID:16582425	systematic mutation set	null	S288C	chemical compound excretion: increased
2.4.1.259	YNL219C	ALG9	PMID:24142923	homozygous diploid, systematic mutation set	null	S288C (BY4743)	heat sensitivity: increased
2.4.1.259	YNL219C	ALG9	PMID:23959798	systematic mutation set	null	S288C	protein activity: increased
2.4.1.259	YNL219C	ALG9	PMID:10649453	classical genetics	null	CEN.PK	viable
2.4.1.259	YNL219C	ALG9	PMID:23103169	systematic mutation set	null	S288C	competitive fitness: increased
2.4.1.259	YNL219C	ALG9	PMID:23306636	homozygous diploid, systematic mutation set	null	S288C (BY4743)	protein secretion: increased
2.4.1.259	YNL219C	ALG9	PMID:11169758	classical genetics	null		resistance to chemicals: decreased
2.4.1.259	YNL219C	ALG9	PMID:12140549	systematic mutation set	null	S288C	competitive fitness: decreased
2.4.1.259	YNL219C	ALG9	PMID:8692962	classical genetics	null	CEN.PK	viable
2.4.1.259	YNL219C	ALG9	PMID:23383298	systematic mutation set	null	S288C (BY4741)	vacuolar morphology: abnormal
2.4.1.259	YNL219C	ALG9	PMID:16380504	homozygous diploid	null	S288C	resistance to chemicals: decreased
2.4.1.259	YNL219C	ALG9	PMID:19506040	systematic mutation set	null	S288C	endocytosis: decreased
2.4.1.259	YNL219C	ALG9	PMID:20691087	large-scale survey	null	S288C	resistance to chemicals: decreased
2.4.1.259	YNL219C	ALG9	PMID:22685415	homozygous diploid, competitive growth	null	S288C (BY4743)	stress resistance: decreased
2.4.1.259	YNL219C	ALG9	PMID:16380504	homozygous diploid	null	S288C	resistance to chemicals: decreased
2.4.1.259	YNL219C	ALG9	PMID:16380504	homozygous diploid	null	S288C	resistance to chemicals: decreased
2.4.1.259	YNL219C	ALG9	PMID:21136082	homozygous diploid, systematic mutation set	null	S288C	auxotrophy
2.4.1.259	YNL219C	ALG9	PMID:8692962	classical genetics	null	CEN.PK	protein/peptide modification: decreased
2.4.1.259	YNL219C	ALG9	PMID:11921089	homozygous diploid, systematic mutation set	null	Other	sporulation: abnormal
2.4.1.259	YNL219C	ALG9	PMID:12140549	systematic mutation set	null	S288C	viable
2.5.1.83	YBR003W	COQ1	PMID:12134146	homozygous diploid, competitive growth	null	S288C	respiratory growth: decreased rate
2.5.1.83	YBR003W	COQ1	PMID:21341307	systematic mutation set	null	S288C	vegetative growth: decreased rate
2.5.1.83	YBR003W	COQ1	PMID:12432101	homozygous diploid, systematic mutation set	null	S288C	sporulation efficiency: decreased
2.5.1.83	YBR003W	COQ1	PMID:8765142	classical genetics	null	Other	respiratory growth: absent
2.5.1.83	YBR003W	COQ1	PMID:10760477	classical genetics	null	CEN.PK	respiratory growth: absent
2.5.1.83	YBR003W	COQ1	PMID:10760477	classical genetics	null	CEN.PK	protein/peptide accumulation: decreased
2.5.1.83	YBR003W	COQ1	PMID:15509654	homozygous diploid, systematic mutation set	null	S288C	chemical compound excretion: increased
2.5.1.83	YBR003W	COQ1	PMID:15509654	homozygous diploid, systematic mutation set	null	S288C	respiratory growth: absent
2.5.1.83	YBR003W	COQ1	PMID:19751518	systematic mutation set	null	S288C	respiratory growth: absent
2.5.1.83	YBR003W	COQ1	PMID:14605211	large-scale survey	null	S288C	resistance to chemicals: decreased
2.5.1.83	YBR003W	COQ1	PMID:16738305	classical genetics	null	Other	necrotic cell death: decreased
2.5.1.83	YBR003W	COQ1	PMID:19054128	systematic mutation set	null	S288C	resistance to chemicals: decreased
2.5.1.83	YBR003W	COQ1	PMID:19300474	large-scale survey	null	S288C	respiratory growth: absent
2.5.1.83	YBR003W	COQ1	PMID:11907266	systematic mutation set	null	S288C	respiratory growth: absent
2.5.1.83	YBR003W	COQ1	PMID:19043571	homozygous diploid, competitive growth	null	S288C	resistance to chemicals: decreased
2.5.1.83	YBR003W	COQ1	PMID:19220866	systematic mutation set	null	S288C	acid pH resistance: decreased
2.5.1.83	YBR003W	COQ1	PMID:24142923	homozygous diploid, systematic mutation set	null	S288C (BY4743)	heat sensitivity: increased
2.5.1.83	YBR003W	COQ1	PMID:24151994	systematic mutation set	null	S288C	vegetative growth: decreased rate
2.5.1.83	YBR003W	COQ1	PMID:24360837	heterozygous diploid, systematic mutation set	null	S288C	resistance to chemicals: decreased
2.5.1.83	YBR003W	COQ1	PMID:24151994	systematic mutation set	null	S288C	chronological lifespan: decreased
2.5.1.83	YBR003W	COQ1	PMID:24142923	homozygous diploid, systematic mutation set	null	S288C (BY4743)	heat sensitivity: increased
2.5.1.83	YBR003W	COQ1	PMID:23383298	systematic mutation set	null	S288C (BY4741)	vacuolar morphology: abnormal
2.5.1.83	YBR003W	COQ1	PMID:22384333	homozygous diploid, systematic mutation set	null	S288C (BY4743)	resistance to chemicals: decreased
2.5.1.83	YBR003W	COQ1	PMID:24034557	systematic mutation set	null	S288C (BY4741)	resistance to chemicals: decreased
2.5.1.83	YBR003W	COQ1	PMID:24034557	systematic mutation set	null	S288C (BY4741)	biofilm formation: decreased
2.5.1.83	YBR003W	COQ1	PMID:23021432	systematic mutation set	null	S288C	vegetative growth: decreased rate
2.5.1.83	YBR003W	COQ1	PMID:12140549	systematic mutation set	null	S288C	viable
2.4.1.259	YNL219C	ALG9	PMID:21341307	large-scale survey	overexpression	Other (Y258)	vegetative growth: decreased rate
2.5.1.83	YBR003W	COQ1	PMID:21341307	large-scale survey	overexpression	Other (Y258)	vegetative growth: decreased rate
2.5.1.83	YBR003W	COQ1	PMID:16455487	systematic mutation set	overexpression	S288C	vegetative growth: decreased
2.4.1.259	YNL219C	ALG9	PMID:9335584	classical genetics	unspecified	Other	killer toxin resistance: increased
2.4.1.259	YNL219C	ALG9	PMID:9335584	classical genetics	unspecified	Other	resistance to chemicals: decreased
2.4.1.259	YNL219C	ALG9	PMID:9335584	large-scale survey	unspecified	Other	resistance to chemicals: increased
