# Supplementary material for: The Evolution of Fungal Metabolic Pathways
Source: PLoS Genet. 2014 Dec 4;10(12):e1004816. doi: 10.1371/journal.pgen.1004816 (PMC4256263; doi:10.1371/journal.pgen.1004816)
Supplement: Table S8 — List of KEGG organisms used for ECgene annotation. (XLSX) [file pgen.1004816.s012.xlsx]

## Sheet: Table S8
Table S8 List of KEGG organisms used for ECgene annotation.
KEGG organism code	Full name
afv	Aspergillus flavus
afm	Aspergillus fumigatus
ani	Aspergillus nidulans
ang	Aspergillus niger
aor	Aspergillus oryzae
ath	Arabidopsis thaliana (thale cress)
bfu	Botrytis cinerea
cal	Candida albicans
cci	Coprinopsis cinerea
cgr	Candida glabrata
cim	Coccidioides immitis
cme	Cyanidioschyzon merolae
cnb	Cryptococcus neoformans B-3501A
cne	Cryptococcus neoformans JEC21
cre	Chlamydomonas reinhardtii
ctp	Candida tropicalis
ddi	Dictyostelium discoideum (cellular slime mold)
dha	Debaryomyces hansenii
ecu	Encephalitozoon cuniculi
ago	Ashbya gossypii (Eremothecium gossypii)
fgr	Fusarium graminearum
kla	Kluyveromyces lactis
lth	Lachancea thermotolerans
lbc	Laccaria bicolor
lel	Lodderomyces elongisporus
mbr	Monosiga brevicollis
mgl	Malassezia globosa
mgr	Magnaporthe oryzae
mpr	Moniliophthora perniciosa
ncr	Neurospora crassa
nfi	Neosartorya fischeri
ngr	Naegleria gruberi
olu	Ostreococcus lucimarinus
pan	Podospora anserina
pcs	Penicillium chrysogenum
pfa	Plasmodium falciparum 3D7
pif	Phytophthora infestans
ppa	Pichia pastoris
ppp	Physcomitrella patens subsp. patens
ppl	Postia placenta
pic	Scheffersomyces stipitis
pti	Phaeodactylum tricornutum
sce	Saccharomyces cerevisiae (budding yeast)
spo	Schizosaccharomyces pombe (fission yeast)
ssl	Sclerotinia sclerotiorum
tcr	Trypanosoma cruzi
tps	Thalassiosira pseudonana
uma	Ustilago maydis
ure	Uncinocarpus reesii
vpo	Vanderwaltozyma polyspora
yli	Yarrowia lipolytica
zro	Zygosaccharomyces rouxii
